# Supplementary material for: Apocynum venetum, a medicinal, economical and ecological plant: a review update
Source: PeerJ. 2023 Mar 7;11:e14966. doi: 10.7717/peerj.14966 (PMC10000306; doi:10.7717/peerj.14966)
Supplement: Supplemental Information 1 [file peerj-11-14966-s001.txt]

FN Clarivate Analytics Web of Science
VR 1.0
PT J
AU Zhang, ZJ
AF Zhang, ZJ
TI Therapeutic effects of herbal extracts and constituents in animal models
   of psychiatric disorders
SO LIFE SCIENCES
LA English
DT Review
DE herbal medicines; behavioral effects; animal models; anxiolytic;
   antidepressant; neuroleptic; antidementia; antisubstance abuse
ID CENTRAL-NERVOUS-SYSTEM; GINKGO-BILOBA EXTRACT; RADIAL MAZE PERFORMANCE;
   SCOPOLAMINE-INDUCED AMNESIA; PASSIVE-AVOIDANCE PERFORMANCE;
   CYCLOHEXIMIDE-INDUCED AMNESIA; TRADITIONAL MEDICINAL-PLANT;
   APOCYNUM-VENETUM LEAVES; ACORI GRAMINEI RHIZOMA; FORCED SWIMMING TEST
AB A search for novel pharmacotherapy from medicinal plants for psychiatric illnesses has progressed significantly in the past decade. This is reflected in the large number of herbal preparations for which psychotherapeutic potential has been evaluated in a variety of animal models. The objective of this review is to provide an overview of herbal extracts and constituents that have significant therapeutic effects in animal models of psychiatric illnesses. Eighty five individual herbs reviewed were classified as anxiolytic, antidepressant, neuroleptic, antidementia, or anti-substance abuse herbs. The full scientific name of each herb, herbal part used, active constituent, extract, dose range and route, animal model, possible mechanisms of action, and pertinent references are presented via synoptic tables. The herbal mixtures were also mentioned. A considerable number of herbal constituents whose behavioral effects and pharmacological actions have been well characterized may be good candidates for further investigations that may ultimately result in clinical use. The investigation of a large portion of the herbal extracts and herbal mixtures is in its infancy. Herbal remedies that have demonstrable psychotherapeutic activities have provided a potential to psychiatric pharmaceuticals and deserve increased attention in future studies. (C) 2004 Elsevier Inc. All rights reserved.
C1 Uniformed Serv Univ Hlth Sci, Dept Physiol, Bethesda, MD 20814 USA.
   Xi An Jiao Tong Univ, Hosp 1, Coll Med, Dept Psychiat, Xian 710061, Peoples R China.
RP Zhang, ZJ (corresponding author), Uniformed Serv Univ Hlth Sci, Dept Physiol, 4301 Jones Bridge Rd, Bethesda, MD 20814 USA.
EM zzhang1@usuhs.mil
CR Adzu B, 2002, J ETHNOPHARMACOL, V79, P13, DOI 10.1016/S0378-8741(01)00348-8
   Ahn SH, 2004, J PHARM SCI-US, V93, P283, DOI 10.1002/jps.10546
   Ai JL, 2001, PHARMACOLOGY, V63, P34, DOI 10.1159/000056110
   Aji BM, 2001, J ETHNOPHARMACOL, V77, P143, DOI 10.1016/S0378-8741(01)00267-7
   Akhondzadeh S, 2003, J NEUROL NEUROSUR PS, V74, P863, DOI 10.1136/jnnp.74.7.863
   Ali BH, 2000, J PHARM PHARMACOL, V52, P1297, DOI 10.1211/0022357001777289
   Ali BH, 1998, PHARMACOL BIOCHEM BE, V59, P547, DOI 10.1016/S0091-3057(97)00470-X
   Ali BH, 2000, PHYTOTHER RES, V14, P469, DOI 10.1002/1099-1573(200009)14:6&lt;469::AID-PTR612&gt;3.0.CO;2-W
   Almeida RN, 1998, J ETHNOPHARMACOL, V63, P247, DOI 10.1016/S0378-8741(98)00086-5
   AMAGAYA S, 1990, J ETHNOPHARMACOL, V28, P349, DOI 10.1016/0378-8741(90)90086-9
   Amos S, 2002, Boll Chim Farm, V141, P471
   Amos S, 2003, FITOTERAPIA, V74, P23, DOI 10.1016/S0367-326X(02)00287-3
   Amos S, 2001, J ETHNOPHARMACOL, V78, P33, DOI 10.1016/S0378-8741(01)00316-6
   Amos S, 2001, PHYTOMEDICINE, V8, P356, DOI 10.1078/0944-7113-00056
   An SJ, 2003, J NEUROSCI RES, V71, P534, DOI 10.1002/jnr.10502
   Ang HH, 1999, JPN J PHARMACOL, V79, P497, DOI 10.1254/jjp.79.497
   Assis TS, 2001, FITOTERAPIA, V72, P124, DOI 10.1016/S0367-326X(00)00268-9
   Audi EA, 2002, FITOTERAPIA, V73, P517, DOI 10.1016/S0367-326X(02)00183-1
   Bai DL, 2000, CURR MED CHEM, V7, P355, DOI 10.2174/0929867003375281
   BARKATS M, 1994, LIFE SCI, V56, P213, DOI 10.1016/0024-3205(94)00915-5
   BATATINHA MJM, 1995, J ETHNOPHARMACOL, V45, P53, DOI 10.1016/0378-8741(94)01195-6
   Batey R, 2000, ALCOHOL CLIN EXP RES, V24, P852, DOI 10.1111/j.1530-0277.2000.tb02065.x
   Beaubrun G, 2000, PSYCHIATR SERV, V51, P1130, DOI 10.1176/appi.ps.51.9.1130
   Beijamini V, 2003, PHARMACOL RES, V48, P199, DOI 10.1016/S1043-6618(03)00097-5
   Beijamini V, 2003, PHARMACOL BIOCHEM BE, V74, P1015, DOI 10.1016/S0091-3057(03)00034-0
   BEJAR E, 1993, J ETHNOPHARMACOL, V39, P141, DOI 10.1016/0378-8741(93)90029-5
   BENISHIN CG, 1991, PHARMACOLOGY, V42, P223, DOI 10.1159/000138801
   Bhattacharya SK, 2000, PHYTOTHER RES, V14, P174, DOI 10.1002/(SICI)1099-1573(200005)14:3&lt;174::AID-PTR624&gt;3.0.CO;2-O
   Bhattacharya SK, 2003, PHARMACOL BIOCHEM BE, V75, P547, DOI 10.1016/S0091-3057(03)00110-2
   Bhattacharya SK, 2002, PHYTOMEDICINE, V9, P167, DOI 10.1078/0944-7113-00089
   Bhattacharya SK, 2000, PHYTOMEDICINE, V7, P463, DOI 10.1016/S0944-7113(00)80030-6
   Bilia AR, 2002, LIFE SCI, V70, P2581, DOI 10.1016/S0024-3205(02)01555-2
   BIRKS J, 2002, COCHRANE DB SYST REV, DOI DOI 10.1002/14651858.CD003120
   Bopaiah CP, 2000, J ETHNOPHARMACOL, V72, P411, DOI 10.1016/S0378-8741(00)00232-4
   Bores GM, 1996, J PHARMACOL EXP THER, V277, P728
   Butterweck V, 2000, PLANTA MED, V66, P3, DOI 10.1055/s-2000-11119
   Butterweck V, 2003, PHARMACOL BIOCHEM BE, V75, P557, DOI 10.1016/S0091-3057(03)00118-7
   Butterweck V, 2003, CNS DRUGS, V17, P539, DOI 10.2165/00023210-200317080-00001
   Butterweck V, 1997, PHARMACOPSYCHIATRY, V30, P117, DOI 10.1055/s-2007-979531
   Butterweck V, 2003, LIFE SCI, V73, P627, DOI 10.1016/S0024-3205(03)00314-X
   Butterweck V, 2001, BIOL PHARM BULL, V24, P848, DOI 10.1248/bpb.24.848
   Calapai G, 2001, PHARMACOPSYCHIATRY, V34, pS8, DOI 10.1055/s-2001-15507
   Calapai G, 2001, PHARMACOPSYCHIATRY, V34, P45, DOI 10.1055/s-2001-15180
   Camps P, 2000, MOL PHARMACOL, V57, P409
   Cao YH, 2003, ANAL BIOANAL CHEM, V376, P691, DOI 10.1007/s00216-003-1961-7
   Capasso A, 1996, J PHARM PHARMACOL, V48, P592, DOI 10.1111/j.2042-7158.1996.tb05979.x
   Carlini EA, 2003, PHARMACOL BIOCHEM BE, V75, P501, DOI 10.1016/S0091-3057(03)00112-6
   Cervo L, 2002, PSYCHOPHARMACOLOGY, V164, P423, DOI 10.1007/s00213-002-1229-5
   Chatterjee SS, 1998, LIFE SCI, V63, P499, DOI 10.1016/S0024-3205(98)00299-9
   Chattopadhyay D, 2003, J ETHNOPHARMACOL, V85, P99, DOI 10.1016/S0378-8741(02)00379-3
   Chau DT, 2001, NEUROSCIENCE, V104, P791, DOI 10.1016/S0306-4522(01)00133-6
   Cheng DH, 1996, NEUROREPORT, V8, P97, DOI 10.1097/00001756-199612200-00020
   Cheng J, 1999, J Tradit Chin Med, V19, P135
   Chindo BA, 2003, J ETHNOPHARMACOL, V85, P131, DOI 10.1016/S0378-8741(02)00376-8
   Cho J, 2002, LIFE SCI, V71, P591, DOI 10.1016/S0024-3205(02)01729-0
   Cho J, 2001, LIFE SCI, V68, P1567, DOI 10.1016/S0024-3205(01)00944-4
   Cho JS, 2000, J ETHNOPHARMACOL, V73, P31, DOI 10.1016/S0378-8741(00)00262-2
   CHOPIN P, 1992, PSYCHOPHARMACOLOGY, V106, P26, DOI 10.1007/BF02253584
   Chu NS, 2001, J BIOMED SCI, V8, P229, DOI 10.1007/BF02256596
   Chu NS, 2002, ADDICT BIOL, V7, P111, DOI 10.1080/13556210120091473
   CHUNG IW, 1995, PSYCHOPHARMACOL BULL, V31, P139
   Chung IW, 2002, PHARMACOL BIOCHEM BE, V71, P191, DOI 10.1016/S0091-3057(01)00648-7
   Churchill JD, 2002, INTEGR PHYS BEH SCI, V37, P178, DOI 10.1007/BF02734180
   Cifuentes CM, 2001, J ETHNOPHARMACOL, V76, P223, DOI 10.1016/S0378-8741(01)00235-5
   Cohen-Salmon C, 1997, J PHYSIOL-PARIS, V91, P291, DOI 10.1016/S0928-4257(97)82409-6
   Coleta M, 2001, PHARMACOPSYCHIATRY, V34, pS20, DOI 10.1055/s-2001-15460
   Cui Chengbin, 1995, Zhongguo Zhongyao Zazhi, V20, P36
   Dajas F, 2003, NEUROTOX RES, V5, P425, DOI 10.1007/BF03033172
   Dar A, 2000, PHARMACOL BIOCHEM BE, V65, P1, DOI 10.1016/S0091-3057(99)00179-3
   Dar A, 1997, PHYTOMEDICINE, V4, P41, DOI 10.1016/S0944-7113(97)80026-8
   Dar A, 1997, PHYTOTHER RES, V11, P174, DOI 10.1002/(SICI)1099-1573(199703)11:2<174::AID-PTR65>3.3.CO;2-2
   Das A, 2002, PHARMACOL BIOCHEM BE, V73, P893, DOI 10.1016/S0091-3057(02)00940-1
   Daudt R, 2000, PHYTOTHER RES, V14, P344, DOI 10.1002/1099-1573(200008)14:5&lt;344::AID-PTR586&gt;3.0.CO;2-3
   de Andres AI, 1999, PHYTOTHER RES, V13, P575, DOI 10.1002/(SICI)1099-1573(199911)13:7&lt;575::AID-PTR506&gt;3.0.CO;2-W
   De Feo V, 2003, PHYTOTHER RES, V17, P661, DOI 10.1002/ptr.1225
   Desai AK, 2003, AM J GERIAT PSYCHIAT, V11, P498, DOI 10.1176/appi.ajgp.11.5.498
   DeSmet PAGM, 1997, DRUGS, V54, P801, DOI 10.2165/00003495-199754060-00003
   Deutsch SI, 2003, LIFE SCI, V73, P2355, DOI 10.1016/S0024-3205(03)00642-8
   Devi P. Uma, 2001, Indian Journal of Experimental Biology, V39, P185
   Dhara AK, 2002, PHYTOTHER RES, V16, P326, DOI 10.1002/ptr.891
   Dhawan K, 2003, J PHARM PHARM SCI, V6, P215
   Dhawan K, 2002, J ALTERN COMPLEM MED, V8, P283, DOI 10.1089/10755530260127970
   Dhawan K, 2001, FITOTERAPIA, V72, P922, DOI 10.1016/S0367-326X(01)00322-7
   Dhawan K, 2001, J ETHNOPHARMACOL, V78, P165, DOI 10.1016/S0378-8741(01)00339-7
   Dhuley JN, 2001, PHYTOTHER RES, V15, P524, DOI 10.1002/ptr.874
   DUFFIELD PH, 1989, ARCH INT PHARMACOD T, V301, P81
   Egashira N, 2003, PHYTOMEDICINE, V10, P467, DOI 10.1078/094471103322331403
   Faruqi S, 1995, CONVULSIVE THER, V11, P241
   Feltenstein MW, 2003, PHYTOTHER RES, V17, P210, DOI 10.1002/ptr.1107
   Flausino OA, 2002, PHARMACOL BIOCHEM BE, V71, P251, DOI 10.1016/S0091-3057(01)00665-7
   Fugh-Berman A, 1999, PSYCHOSOM MED, V61, P712, DOI 10.1097/00006842-199909000-00012
   Galvao SMP, 2002, J ETHNOPHARMACOL, V79, P305, DOI 10.1016/S0378-8741(01)00402-0
   Gambarana C, 2001, PHARMACOPSYCHIATRY, V34, pS42, DOI 10.1055/s-2001-15515
   Gao Y, 2000, ACTA PHARMACOL SIN, V21, P1169
   Gattu M, 1997, PHARMACOL BIOCHEM BE, V57, P793, DOI 10.1016/S0091-3057(96)00391-7
   Ghosh L, 2002, PHYTOMEDICINE, V9, P202, DOI 10.1078/0944-7113-00115
   GIORGI R, 1991, J ETHNOPHARMACOL, V34, P189, DOI 10.1016/0378-8741(91)90036-D
   Goutman JD, 2003, EUR J PHARMACOL, V461, P79, DOI 10.1016/S0014-2999(03)01309-8
   Greeson JM, 2001, PSYCHOPHARMACOLOGY, V153, P402, DOI 10.1007/s002130000625
   Guaraldo L, 2000, J ETHNOPHARMACOL, V72, P61, DOI 10.1016/S0378-8741(00)00198-7
   Gupta Sanjeev K, 2003, Drug Metabol Drug Interact, V19, P211
   Gupta YK, 2003, PHARMACOL BIOCHEM BE, V74, P579, DOI 10.1016/S0091-3057(02)01044-4
   Ha JH, 2000, J ETHNOPHARMACOL, V73, P329, DOI 10.1016/S0378-8741(00)00313-5
   Ha JH, 2001, PLANTA MED, V67, P877, DOI 10.1055/s-2001-18844
   Hadjiivanova CI, 2002, PHYTOTHER RES, V16, P488, DOI 10.1002/ptr.933
   HAJI A, 1994, J NAT PROD, V57, P387, DOI 10.1021/np50105a009
   Han BH, 1998, J MED CHEM, V41, P2626, DOI 10.1021/jm970569j
   Handu S. S., 1997, Indian Journal of Pharmacology, V29, P258
   Hasenohrl RU, 1996, PHARMACOL BIOCHEM BE, V53, P271, DOI 10.1016/0091-3057(95)02001-2
   Hasenohrl RU, 1998, PHARMACOL BIOCHEM BE, V59, P527, DOI 10.1016/S0091-3057(97)00406-1
   Havsteen BH, 2002, PHARMACOL THERAPEUT, V96, P67, DOI 10.1016/S0163-7258(02)00298-X
   Hellion-Ibarrola MC, 1999, J ETHNOPHARMACOL, V66, P271, DOI 10.1016/S0378-8741(99)00002-1
   HIEN TTM, 1991, J ETHNOPHARMACOL, V34, P201, DOI 10.1016/0378-8741(91)90038-F
   HIROKAWA S, 1994, BIOL PHARM BULL, V17, P1182, DOI 10.1248/bpb.17.1182
   Hong Gengxin, 1994, Zhongguo Zhongyao Zazhi, V19, P687
   Houghton PJ, 2003, PHARMACOL BIOCHEM BE, V75, P497, DOI 10.1016/S0091-3057(03)00161-8
   HOWES MJ, 2003, PHARM BIOCH BEHAV, V75, P501
   Howes MJR, 2003, PHYTOTHER RES, V17, P1, DOI 10.1002/ptr.1280
   Hoyer S, 1999, J NEURAL TRANSM, V106, P1171, DOI 10.1007/s007020050232
   Hsieh MT, 2003, BIOL PHARM BULL, V26, P156, DOI 10.1248/bpb.26.156
   Hsieh MT, 2002, PLANTA MED, V68, P754, DOI 10.1055/s-2002-33800
   Hsieh MT, 1999, PHYTOTHER RES, V13, P256, DOI 10.1002/(SICI)1099-1573(199905)13:3&lt;256::AID-PTR435&gt;3.0.CO;2-H
   Hsieh MT, 2001, PHARMACOL RES, V43, P17, DOI 10.1006/phrs.2000.0756
   Hsieh MT, 1997, J ETHNOPHARMACOL, V56, P45, DOI 10.1016/S0378-8741(96)01501-2
   Hsieh MT, 2000, PHYTOTHER RES, V14, P375, DOI 10.1002/1099-1573(200008)14:5&lt;375::AID-PTR593&gt;3.0.CO;2-5
   Hsieh MT, 2000, AM J CHINESE MED, V28, P263, DOI 10.1142/S0192415X00000313
   Hu JF, 2000, PLANTA MED, V66, P662, DOI 10.1055/s-2000-8628
   Huang SH, 2003, EUR J PHARMACOL, V464, P1, DOI 10.1016/S0014-2999(03)01344-X
   Hui KM, 2002, BIOCHEM PHARMACOL, V64, P1415, DOI 10.1016/S0006-2952(02)01347-3
   Ichikawa H, 2003, AM J CHINESE MED, V31, P509, DOI 10.1142/S0192415X03001193
   Iliev A, 1999, METHOD FIND EXP CLIN, V21, P297, DOI 10.1358/mf.1999.21.4.538182
   Irie T, 2001, NEUROSCI LETT, V312, P121, DOI 10.1016/S0304-3940(01)02201-7
   Irie Y, 2003, BRAIN RES, V963, P282, DOI 10.1016/S0006-8993(02)04050-7
   Ishikawa T, 2000, PSYCHIAT CLIN NEUROS, V54, P579, DOI 10.1046/j.1440-1819.2000.00756.x
   JAENICKE B, 1991, Archives of Pharmacal Research (Seoul), V14, P25, DOI 10.1007/BF02857809
   Jain NN, 2003, PHARMACOL BIOCHEM BE, V75, P529, DOI 10.1016/S0091-3057(03)00130-8
   Jaiswal Arun K., 1994, Indian Journal of Experimental Biology, V32, P489
   Jin SH, 1999, J ETHNOPHARMACOL, V66, P123, DOI 10.1016/S0378-8741(98)00190-1
   JOHNSTON GAR, 1975, NATURE, V258, P625, DOI 10.1038/258627a0
   JUSSOFIE A, 1994, PSYCHOPHARMACOLOGY, V116, P469, DOI 10.1007/BF02247480
   Kanchanapoom T, 2001, PHYTOCHEMISTRY, V58, P337, DOI 10.1016/S0031-9422(01)00236-9
   Kang TH, 2002, EUR J PHARMACOL, V444, P39, DOI 10.1016/S0014-2999(02)01608-4
   Kanski J, 2002, J NUTR BIOCHEM, V13, P273, DOI 10.1016/S0955-2863(01)00215-7
   Kennedy DO, 2003, NEUROPSYCHOPHARMACOL, V28, P1871, DOI 10.1038/sj.npp.1300230
   Kennedy DO, 2002, PHARMACOL BIOCHEM BE, V72, P953, DOI 10.1016/S0091-3057(02)00777-3
   Kennedy DO, 2003, PHARMACOL BIOCHEM BE, V75, P687, DOI 10.1016/S0091-3057(03)00126-6
   Keyler DE, 2002, J ALTERN COMPLEM MED, V8, P175, DOI 10.1089/107555302317371460
   Khalifa AE, 2001, J ETHNOPHARMACOL, V76, P49, DOI 10.1016/S0378-8741(01)00210-0
   Kim DW, 2000, PHYTOTHER RES, V14, P501, DOI 10.1002/1099-1573(200011)14:7&lt;501::AID-PTR655&gt;3.0.CO;2-B
   Kim DW, 2000, J ETHNOPHARMACOL, V72, P53, DOI 10.1016/S0378-8741(00)00197-5
   Kim HJ, 2003, J ETHNOPHARMACOL, V84, P95, DOI 10.1016/S0378-8741(02)00290-8
   Kim KA, 1999, PLANTA MED, V65, P39, DOI 10.1055/s-1999-13959
   Kim SR, 2002, J NAT PROD, V65, P1696, DOI 10.1021/np0202172
   Klusa V, 2001, PHARMACOPSYCHIATRY, V34, pS61, DOI 10.1055/s-2001-15451
   Koo BS, 2003, BIOL PHARM BULL, V26, P978, DOI 10.1248/bpb.26.978
   Koo KA, 2002, CHEM PHARM BULL, V50, P834, DOI 10.1248/cpb.50.834
   Kumar MHV, 2002, J ETHNOPHARMACOL, V79, P253, DOI 10.1016/S0378-8741(01)00394-4
   Kumar MHV, 2002, PHYTOMEDICINE, V9, P302, DOI 10.1078/0944-7113-00136
   Kumar V, 2000, Indian J Exp Biol, V38, P36
   Kumar V, 2000, J ETHNOPHARMACOL, V72, P119, DOI 10.1016/S0378-8741(00)00216-6
   Kumar V, 2002, PHYTOTHER RES, V16, P210, DOI 10.1002/ptr.1101
   Kumar Vikas, 2000, Indian Journal of Experimental Biology, V38, P343
   Kumar Vikas, 1999, Indian Journal of Experimental Biology, V37, P1171
   Kuribara H, 1999, PHYTOTHER RES, V13, P593, DOI 10.1002/(SICI)1099-1573(199911)13:7&lt;593::AID-PTR520&gt;3.0.CO;2-F
   Kuribara H, 2000, J PHARM PHARMACOL, V52, P1425, DOI 10.1211/0022357001777432
   Kuribara H, 1998, J PHARM PHARMACOL, V50, P819, DOI 10.1111/j.2042-7158.1998.tb07146.x
   Kuribara H, 2001, PHYTOTHER RES, V15, P142, DOI 10.1002/ptr.698
   Kuribara H, 2000, PHARMACOL BIOCHEM BE, V67, P597, DOI 10.1016/S0091-3057(00)00401-9
   Lake J, 2000, ALTERN THER HEALTH M, V6, P36
   Lee AL, 2002, BIPOLAR DISORD, V4, P117, DOI 10.1034/j.1399-5618.2002.01144.x
   Lee BB, 2003, LIFE SCI, V74, P435, DOI 10.1016/j.lfs.2003.06.034
   Lee SC, 2000, J ETHNOPHARMACOL, V69, P1, DOI 10.1016/S0378-8741(99)00078-1
   Lee TF, 2001, PLANTA MED, V67, P634, DOI 10.1055/s-2001-17366
   Lee YS, 1999, ARCH PHARM RES, V22, P404, DOI 10.1007/BF02979066
   Leewanich P, 1998, EUR J PHARMACOL, V348, P271, DOI 10.1016/S0014-2999(98)00147-2
   Leewanich P, 1997, EUR J PHARMACOL, V332, P321, DOI 10.1016/S0014-2999(97)01097-2
   Leewanich P, 1996, BIOL PHARM BULL, V19, P394, DOI 10.1248/bpb.19.394
   Li JM, 2003, LIFE SCI, V74, P55, DOI 10.1016/j.lfs.2003.06.030
   Li M, 2001, Zhong Yao Cai, V24, P40
   Li YF, 2001, ACTA PHARMACOL SIN, V22, P1084
   Li Z, 1999, J PHARM PHARMACOL, V51, P435, DOI 10.1211/0022357991772484
   Liao JF, 2003, EUR J PHARMACOL, V464, P141, DOI 10.1016/S0014-2999(03)01422-5
   Liao JF, 1998, PLANTA MED, V64, P571, DOI 10.1055/s-2006-957517
   Liao JF, 1998, J ETHNOPHARMACOL, V61, P185, DOI 10.1016/S0378-8741(98)00042-7
   Lilienfeld S, 2002, CNS DRUG REV, V8, P159
   Lin CCK, 2003, NEUROPSYCHOBIOLOGY, V47, P47, DOI 10.1159/000068875
   Lin RC, 1996, ALCOHOL CLIN EXP RES, V20, P659, DOI 10.1111/j.1530-0277.1996.tb01668.x
   Lin RC, 1998, AM J CLIN NUTR, V68, p1512S, DOI 10.1093/ajcn/68.6.1512S
   Lin YC, 2003, AM J CHINESE MED, V31, P543, DOI 10.1142/S0192415X03001302
   Linde K, 2001, INT J EPIDEMIOL, V30, P526, DOI 10.1093/ije/30.3.526
   Linde K, 2001, BMC Complement Altern Med, V1, P5, DOI 10.1186/1472-6882-1-5
   Liu J, 1998, J Tradit Chin Med, V18, P49
   LIU JK, 1993, NEUROPHARMACOLOGY, V32, P659
   Liu Z Y, 1993, Zhongguo Zhong Xi Yi Jie He Za Zhi, V13, P675
   LODGE D, 1977, BRAIN RES, V136, P513, DOI 10.1016/0006-8993(77)90075-0
   Lopez S, 2002, LIFE SCI, V71, P2521, DOI 10.1016/S0024-3205(02)02034-9
   Luo L, 2000, J ETHNOPHARMACOL, V73, P277, DOI 10.1016/S0378-8741(00)00242-7
   MA TC, 1991, ACTA PHARM SINIC, V12, P403
   Maity TK, 2000, PHYTOTHER RES, V14, P120, DOI 10.1002/(SICI)1099-1573(200003)14:2&lt;120::AID-PTR557&gt;3.0.CO;2-0
   Marder M, 2003, PHARMACOL BIOCHEM BE, V75, P537, DOI 10.1016/S0091-3057(03)00121-7
   Maruyama Y, 1998, J NAT PROD, V61, P135, DOI 10.1021/np9702446
   Maruyama Y, 2000, CNS DRUG REV, V6, P35
   Maruyama Y, 2001, J PHARM PHARMACOL, V53, P721, DOI 10.1211/0022357011775848
   MEHTA AK, 1991, INDIAN J MED RES-B, V94, P312
   Mizoguchi K, 2003, PHARMACOL BIOCHEM BE, V75, P419, DOI 10.1016/S0091-3057(03)00131-X
   Mizoguchi K, 2002, LIFE SCI, V72, P67, DOI 10.1016/S0024-3205(02)02199-9
   Mizowaki M, 2001, LIFE SCI, V69, P2167, DOI 10.1016/S0024-3205(01)01290-5
   Mizushima Y, 2003, PHYTOTHER RES, V17, P542, DOI 10.1002/ptr.1193
   Mohamed AF, 2000, J PHARM PHARMACOL, V52, P1553, DOI 10.1211/0022357001777612
   Molina M, 1999, PHYTOMEDICINE, V6, P319, DOI 10.1016/S0944-7113(99)80052-X
   MoraesCerdeira RM, 1997, PLANTA MED, V63, P472, DOI 10.1055/s-2006-957740
   Morais LCSL, 1998, J ETHNOPHARMACOL, V62, P57, DOI 10.1016/S0378-8741(98)00044-0
   Mukherjee K, 2002, PHYTOTHER RES, V16, P696, DOI 10.1002/ptr.1017
   Mukherjee PK, 1996, J ETHNOPHARMACOL, V54, P63, DOI 10.1016/S0378-8741(96)01455-9
   Muller WE, 1997, PHARMACOPSYCHIATRY, V30, P102, DOI 10.1055/s-2007-979528
   Muller WE, 1998, PHARMACOPSYCHIATRY, V31, P16, DOI 10.1055/s-2007-979341
   Muruganandam A V, 2001, Indian J Exp Biol, V39, P1302
   Murugesan T, 2001, PHYTOMEDICINE, V8, P472, DOI 10.1078/S0944-7113(04)70068-9
   Nahrstedt A, 1997, PHARMACOPSYCHIATRY, V30, P129, DOI 10.1055/s-2007-979533
   Naidu Pattipati S., 2003, Journal of Medicinal Food, V6, P107
   Nakazawa T, 2003, BIOL PHARM BULL, V26, P474, DOI 10.1248/bpb.26.474
   NALINI K, 1995, J ETHNOPHARMACOL, V47, P101, DOI 10.1016/0378-8741(95)01264-E
   Nathan PJ, 2001, J PSYCHOPHARMACOL, V15, P47, DOI 10.1177/026988110101500109
   Nguyen T T, 1995, Pharmacol Biochem Behav, V52, P427, DOI 10.1016/0091-3057(95)00133-H
   NISHIYAMA N, 1994, BIOL PHARM BULL, V17, P1679, DOI 10.1248/bpb.17.1679
   NISHIYAMA N, 1995, BIOL PHARM BULL, V18, P1498, DOI 10.1248/bpb.18.1498
   NISHIYAMA N, 1995, BIOL PHARM BULL, V18, P1513, DOI 10.1248/bpb.18.1513
   NISHIYAMA N, 1994, BIOL PHARM BULL, V17, P1481, DOI 10.1248/bpb.17.1481
   Nishiyama N, 1996, BIOL PHARM BULL, V19, P388, DOI 10.1248/bpb.19.388
   NITTA H, 1995, BIOL PHARM BULL, V18, P1439, DOI 10.1248/bpb.18.1439
   Nogueira E, 1998, J ETHNOPHARMACOL, V61, P111, DOI 10.1016/S0378-8741(98)00022-1
   Nogueira E, 1998, J ETHNOPHARMACOL, V61, P119, DOI 10.1016/S0378-8741(98)00023-3
   Nogueira E, 2000, J ETHNOPHARMACOL, V70, P275, DOI 10.1016/S0378-8741(99)00205-6
   Noldner M, 2002, PLANTA MED, V68, P577, DOI 10.1055/s-2002-32908
   Nomura Y, 1997, Nihon Yakurigaku Zasshi, V110 Suppl 1, p142P
   OHTA H, 1993, JPN J PHARMACOL, V62, P345, DOI 10.1254/jjp.62.345
   OHTA H, 1993, PHARMACOL BIOCHEM BE, V45, P719, DOI 10.1016/0091-3057(93)90530-7
   OHTA H, 1993, JPN J PHARMACOL, V62, P199, DOI 10.1254/jjp.62.199
   Okuyama E, 1999, PLANTA MED, V65, P115, DOI 10.1055/s-1999-14055
   Olajide OA, 1999, PHYTOTHER RES, V13, P425, DOI 10.1002/(SICI)1099-1573(199908/09)13:5&lt;425::AID-PTR466&gt;3.0.CO;2-1
   Olin J., 2002, COCHRANE DB SYST REV, V3, DOI [10.1002/14651858.CD001747, DOI 10.1002/14651858.CD001747]
   Overstreet DH, 2003, PHARMACOL BIOCHEM BE, V75, P619, DOI 10.1016/S0091-3057(03)00114-X
   Pal S, 1999, J PHARM PHARMACOL, V51, P313, DOI 10.1211/0022357991772312
   Panocka I, 2000, PHARMACOL BIOCHEM BE, V66, P105, DOI 10.1016/S0091-3057(00)00193-3
   Park CH, 2002, J NEUROSCI RES, V70, P484, DOI 10.1002/jnr.10429
   Park CH, 2000, J NEUROCHEM, V74, P244, DOI 10.1046/j.1471-4159.2000.0740244.x
   Park CH, 1996, PLANTA MED, V62, P405, DOI 10.1055/s-2006-957926
   Park EJ, 2003, NEUROREPORT, V14, P399, DOI 10.1097/01.wnr.0000058035.29600.24
   Park SY, 2002, J NAT PROD, V65, P1227, DOI 10.1021/np010039x
   Pawar R, 2001, PLANTA MED, V67, P752, DOI 10.1055/s-2001-18351
   Peng WH, 2000, J ETHNOPHARMACOL, V72, P435, DOI 10.1016/S0378-8741(00)00255-5
   Perez RM, 1998, J ETHNOPHARMACOL, V62, P43, DOI 10.1016/S0378-8741(98)00059-2
   Perry EK, 1999, J PHARM PHARMACOL, V51, P527, DOI 10.1211/0022357991772808
   Perry G, 2002, FREE RADICAL BIO MED, V33, P1475, DOI 10.1016/S0891-5849(02)01113-9
   Perry NSL, 2003, PHARMACOL BIOCHEM BE, V75, P651, DOI 10.1016/S0091-3057(03)00108-4
   Petkov V D, 1992, Acta Physiol Pharmacol Bulg, V18, P41
   Pires SLD, 2000, PHYTOMEDICINE, V7, P91
   Prado B, 2002, PHYTOTHER RES, V16, P740, DOI 10.1002/ptr.1060
   Qian Yi-Hua, 2002, Anatomical Science International, V77, P196, DOI 10.1046/j.0022-7722.2002.00029.x
   Rai KS, 2002, FITOTERAPIA, V73, P685, DOI 10.1016/S0367-326X(02)00249-6
   RAI KS, 2001, J PHARM, V45, P305
   Rex A, 2002, PROG NEURO-PSYCHOPH, V26, P855, DOI 10.1016/S0278-5846(01)00330-X
   Rezvani AH, 2003, PHARMACOL BIOCHEM BE, V75, P593, DOI 10.1016/S0091-3057(03)00124-2
   Rickard NS, 2001, PHARMACOL BIOCHEM BE, V69, P351, DOI 10.1016/S0091-3057(01)00522-6
   Rocha FF, 2002, PHARMACOL BIOCHEM BE, V71, P183, DOI 10.1016/S0091-3057(01)00695-5
   Rodrigues ALS, 2002, LIFE SCI, V70, P1347, DOI 10.1016/S0024-3205(01)01498-9
   Rosse RB, 2002, CLIN NEUROPHARMACOL, V25, P272, DOI 10.1097/00002826-200209000-00010
   Sairam K, 2002, PHYTOMEDICINE, V9, P207, DOI 10.1078/0944-7113-00116
   Salgueiro JB, 1997, PHARMACOL BIOCHEM BE, V58, P887, DOI 10.1016/S0091-3057(97)00054-3
   Salim KN, 1997, MOL BRAIN RES, V47, P177, DOI 10.1016/S0169-328X(97)00042-9
   Samochocki M, 2003, J PHARMACOL EXP THER, V305, P1024, DOI 10.1124/jpet.102.045773
   Sanchez-Mateo CC, 2002, J ETHNOPHARMACOL, V79, P119, DOI 10.1016/S0378-8741(01)00393-2
   Santos ARS, 1999, J PHARMACOL EXP THER, V289, P417
   Satyan KS, 1998, PSYCHOPHARMACOLOGY, V136, P148, DOI 10.1007/s002130050550
   Savelev S, 2003, PHARMACOL BIOCHEM BE, V75, P661, DOI 10.1016/S0091-3057(03)00125-4
   Schliebs R, 1997, NEUROCHEM INT, V30, P181, DOI 10.1016/S0197-0186(96)00025-3
   Schulz V, 2003, PHYTOMEDICINE, V10, P74, DOI 10.1078/1433-187X-00302
   Shaheen HM, 2000, PHYTOTHER RES, V14, P107, DOI 10.1002/(SICI)1099-1573(200003)14:2&lt;107::AID-PTR602&gt;3.0.CO;2-Z
   Shan SJ, 2002, PHYTOTHER RES, V16, P449, DOI 10.1002/ptr.965
   Shen X. L., 1994, Yaoxue Xuebao, V29, P887
   Shih HC, 2000, AM J CHINESE MED, V28, P77, DOI 10.1142/S0192415X00000106
   Shou CH, 2002, PLANTA MED, V68, P799, DOI 10.1055/s-2002-34398
   Siddiqui BS, 1997, J NAT PROD, V60, P540, DOI 10.1021/np960679d
   Sinclair S, 1998, Altern Med Rev, V3, P338
   Singh R. K., 1998, Indian Journal of Experimental Biology, V36, P187
   Singh YN, 2002, CNS DRUGS, V16, P731, DOI 10.2165/00023210-200216110-00002
   Sloley BD, 1999, J PSYCHIATR NEUROSCI, V24, P442
   Smith KK, 2001, PSYCHOPHARMACOLOGY, V155, P86, DOI 10.1007/s002130100686
   SMRIGA M, 1995, BIOL PHARM BULL, V18, P518, DOI 10.1248/bpb.18.518
   Soon Y. Y., 2002, SMJ Singapore Medical Journal, V43, P077
   SOULIMANI R, 1991, PLANTA MED, V57, P105, DOI 10.1055/s-2006-960042
   Soulimani R, 1997, J ETHNOPHARMACOL, V57, P11, DOI 10.1016/S0378-8741(97)00042-1
   Squires RF, 1999, NEUROCHEM RES, V24, P1593, DOI 10.1023/A:1021116502548
   Stoll S, 1996, PHARMACOPSYCHIATRY, V29, P144
   Suba V, 2002, J ETHNOPHARMACOL, V81, P251, DOI 10.1016/S0378-8741(02)00087-9
   Sukma M, 2003, J ETHNOPHARMACOL, V85, P175, DOI 10.1016/S0378-8741(02)00362-8
   Sumathi T, 2002, J ETHNOPHARMACOL, V82, P75, DOI 10.1016/S0378-8741(02)00139-3
   Sumathy T, 2002, FITOTERAPIA, V73, P381, DOI 10.1016/S0367-326X(02)00114-4
   SWEENEY JE, 1990, PSYCHOPHARMACOLOGY, V102, P191, DOI 10.1007/BF02245921
   SWEENEY JE, 1988, PHARMACOL BIOCHEM BE, V31, P141, DOI 10.1016/0091-3057(88)90325-5
   SWEENEY JE, 1989, PHARMACOL BIOCHEM BE, V34, P129, DOI 10.1016/0091-3057(89)90364-X
   SWERDLOW NR, 1994, ARCH GEN PSYCHIAT, V51, P139
   Tachikawa E, 1999, EUR J PHARMACOL, V369, P23, DOI 10.1016/S0014-2999(99)00043-6
   Tadano T, 1998, AM J CHINESE MED, V26, P127, DOI 10.1142/S0192415X98000178
   Tadano T, 2000, AM J CHINESE MED, V28, P97, DOI 10.1142/S0192415X0000012X
   Takeda H, 2002, EUR J PHARMACOL, V449, P261, DOI 10.1016/S0014-2999(02)02037-X
   Takeda Hiroshi, 2002, Nihon Shinkei Seishin Yakurigaku Zasshi, V22, P15
   Thomas G, 1999, PHYTOTHER RES, V13, P9, DOI 10.1002/(SICI)1099-1573(199902)13:1&lt;9::AID-PTR389&gt;3.0.CO;2-E
   Thongsaard W, 2002, NEUROSCI LETT, V329, P129, DOI 10.1016/S0304-3940(02)00658-4
   Thongsaard W, 1996, PHARMACOL BIOCHEM BE, V53, P753, DOI 10.1016/0091-3057(95)02088-8
   Thongsaard W, 1997, EUR J PHARMACOL, V319, P157, DOI 10.1016/S0014-2999(96)00850-3
   Tildesley NTJ, 2003, PHARMACOL BIOCHEM BE, V75, P669, DOI 10.1016/S0091-3057(03)00122-9
   Toda S, 2000, PHYTOTHER RES, V14, P294, DOI 10.1002/1099-1573(200006)14:4&lt;294::AID-PTR627&gt;3.0.CO;2-6
   Topic B, 2002, PHYTOTHER RES, V16, P312, DOI 10.1002/ptr.870
   Topic B, 2002, NEUROBIOL AGING, V23, P135, DOI 10.1016/S0197-4580(01)00241-X
   Trentin AP, 1997, J PHARM PHARMACOL, V49, P567, DOI 10.1111/j.2042-7158.1997.tb06843.x
   Tripathi Yamini B., 1996, Indian Journal of Experimental Biology, V34, P523
   Vandenbogaerde A, 2000, PHARMACOL BIOCHEM BE, V65, P627, DOI 10.1016/S0091-3057(99)00233-6
   VIOLA H, 1994, J ETHNOPHARMACOL, V44, P47, DOI 10.1016/0378-8741(94)90098-1
   VIOLA H, 1995, PLANTA MED, V61, P213, DOI 10.1055/s-2006-958058
   Vohora D, 2000, J ETHNOPHARMACOL, V71, P383, DOI 10.1016/S0378-8741(99)00213-5
   VOHORA SB, 1990, J ETHNOPHARMACOL, V28, P53, DOI 10.1016/0378-8741(90)90065-2
   Wake G, 2000, J ETHNOPHARMACOL, V69, P105, DOI 10.1016/S0378-8741(99)00113-0
   Walter G, 1999, AUST NZ J PSYCHIAT, V33, P482, DOI 10.1080/j.1440-1614.1999.00568.x
   Wang HH, 2001, EUR J PHARMACOL, V413, P221, DOI 10.1016/S0014-2999(00)00913-4
   Wang HY, 2002, PLANTA MED, V68, P1059, DOI 10.1055/s-2002-36357
   Wang LS, 2002, BRAIN RES, V949, P162, DOI 10.1016/S0006-8993(02)02977-3
   Wang T, 1998, EUR J PHARMACOL, V349, P137, DOI 10.1016/S0014-2999(98)00199-X
   Ward CP, 2002, PHARMACOL BIOCHEM BE, V72, P913, DOI 10.1016/S0091-3057(02)00768-2
   Wasowski C, 2002, PLANTA MED, V68, P934, DOI 10.1055/s-2002-34936
   WATANABE H, 1983, J PHARMACOBIO-DYNAM, V6, P793
   Watanabe H, 2003, PHARMACOL BIOCHEM BE, V75, P635, DOI 10.1016/S0091-3057(03)00109-6
   Wei X L, 2000, Sheng Li Ke Xue Jin Zhan, V31, P227
   Wen TC, 1996, ACTA NEUROPATHOL, V91, P15
   WINTER E, 1991, PHARMACOL BIOCHEM BE, V38, P109, DOI 10.1016/0091-3057(91)90597-U
   WOLFMAN C, 1994, PHARMACOL BIOCHEM BE, V47, P1, DOI 10.1016/0091-3057(94)90103-1
   Wong AHC, 1998, ARCH GEN PSYCHIAT, V55, P1033, DOI 10.1001/archpsyc.55.11.1033
   Woodruff-Pak DS, 2003, NEUROSCIENCE, V117, P439, DOI 10.1016/S0306-4522(02)00872-2
   Woodruff-Pak DS, 2001, P NATL ACAD SCI USA, V98, P2089, DOI 10.1073/pnas.031584398
   Wu CR, 1996, PLANTA MED, V62, P317, DOI 10.1055/s-2006-957892
   Wu W, 1997, J Tradit Chin Med, V17, P220
   XIONG ZQ, 1995, PHARMACOL BIOCHEM BE, V51, P415, DOI 10.1016/0091-3057(94)00416-G
   Xu JH, 2000, J ETHNOPHARMACOL, V73, P405, DOI 10.1016/S0378-8741(00)00303-2
   Yabe T, 2003, PHYTOMEDICINE, V10, P106, DOI 10.1078/094471103321659799
   Yamazaki M, 2001, BIOL PHARM BULL, V24, P1434, DOI 10.1248/bpb.24.1434
   Yan JJ, 2001, BRIT J PHARMACOL, V133, P89, DOI 10.1038/sj.bjp.0704047
   YANG HO, 1995, PLANTA MED, V61, P37, DOI 10.1055/s-2006-957995
   Yang HO, 1998, PLANTA MED, V64, P73, DOI 10.1055/s-2006-957371
   Yao JK, 2001, CNS DRUGS, V15, P287, DOI 10.2165/00023210-200115040-00004
   Ye JW, 1999, J PHARMACOL EXP THER, V288, P814
   Ye JW, 2000, ACTA PHARMACOL SIN, V21, P65
   Yu ZF, 2002, J ETHNOPHARMACOL, V83, P161, DOI 10.1016/S0378-8741(02)00211-8
   Yuzurihara M, 1999, PHYTOTHER RES, V13, P233, DOI 10.1002/(SICI)1099-1573(199905)13:3&lt;233::AID-PTR416&gt;3.0.CO;2-R
   Yuzurihara M, 2000, PHARMACOL BIOCHEM BE, V67, P489, DOI 10.1016/S0091-3057(00)00393-2
   Zangara A, 2003, PHARMACOL BIOCHEM BE, V75, P675, DOI 10.1016/S0091-3057(03)00111-4
   Zanoli P, 2000, FITOTERAPIA, V71, pS117, DOI 10.1016/S0367-326X(00)00186-6
   Zarotsky V, 2003, AM J HEALTH-SYST PH, V60, P446, DOI 10.1093/ajhp/60.5.446
   Zhang JT, 2002, THERAPIE, V57, P137
   Zhang XY, 2001, J CLIN PSYCHIAT, V62, P878, DOI 10.4088/JCP.v62n1107
   ZHANG YX, 1994, BIOL PHARM BULL, V17, P1199, DOI 10.1248/bpb.17.1199
   Zhang ZH, 2003, EUR J PHARMACOL, V467, P41, DOI 10.1016/S0014-2999(03)01597-8
   Zhang ZJ, 2003, LIFE SCI, V73, P2443, DOI 10.1016/S0024-3205(03)00649-0
   Zhang ZQ, 2002, PHARMACOL BIOCHEM BE, V72, P39, DOI 10.1016/S0091-3057(01)00730-4
   Zhao RZ, 1998, NEUROREPORT, V9, P1619, DOI 10.1097/00001756-199805110-00066
   Zhong YM, 2000, PHYSIOL BEHAV, V69, P511, DOI 10.1016/S0031-9384(00)00206-7
   ZHOU YA, 1994, BIOCHEM BIOPH RES CO, V202, P148, DOI 10.1006/bbrc.1994.1905
   Zia A, 1995, J ETHNOPHARMACOL, V49, P33, DOI 10.1016/0378-8741(95)01300-8
NR 367
TC 209
Z9 230
U1 1
U2 28
PU PERGAMON-ELSEVIER SCIENCE LTD
PI OXFORD
PA THE BOULEVARD, LANGFORD LANE, KIDLINGTON, OXFORD OX5 1GB, ENGLAND
SN 0024-3205
EI 1879-0631
J9 LIFE SCI
JI Life Sci.
PD AUG 20
PY 2004
VL 75
IS 14
BP 1659
EP 1699
DI 10.1016/j.lfs.2004.04.014
PG 41
WC Medicine, Research & Experimental; Pharmacology & Pharmacy
SC Research & Experimental Medicine; Pharmacology & Pharmacy
GA 842NW
UT WOS:000223012100001
PM 15268969
DA 2021-10-15
ER

PT J
AU Wang, LL
   Han, GT
   Zhang, YM
AF Wang, Leilei
   Han, Guangting
   Zhang, Yuanming
TI Comparative study of composition, structure and properties of Apocynum
   venetum fibers under different pretreatments
SO CARBOHYDRATE POLYMERS
LA English
DT Article
DE Apocynum veneturn; cellulose fiber; bast fiber
ID CRYSTALLINITY; COMPONENTS; LUOBUMA
AB in this paper, the chemical degumming methods, briefly, peeled bast by hand (Fiber-H) and by machine (Fiber-M), as well as the bacterial degumming method (Fiber-B), were used to obtain the Apocyntim venetum fibers and the fibers separately obtained by above-mentioned methods as well as the Bast of the Apocyntim venetum had been characterized by the Fourier transform infrared (FTIR) spectroscopy, X-ray diffraction (XRD), scanning electron microscopy (SEM) and mechanical property measurement. It was found that the Bast showed the structure of cellulose I and the cellulose I structure was well preserved in all treated A. veneturn fibers according to the FTIR and XRD results. Meanwhile, as seen from the SEM images, the treated fibers can be directly suitable for textile industry, which was further confirmed by the mechanical property measurements. It is interesting to note that the crystallinity, the degree of orientation and the mechanical properties of Fiber-B only have slight differences with those of Fiber-H and Fiber-M. These results suggested that the bacterial degumming method had more industrial applications due to its high efficiency, low cost and especially environmentally-benign nature than the chemical degumming methods. (C) 2007 Elsevier Ltd. All rights reserved.
C1 Qingdao Univ, Incubat Base, State Key Lab Adv Fiber Mat & Modern Text, Qingdao 266071, Peoples R China.
RP Han, GT (corresponding author), Qingdao Univ, Incubat Base, State Key Lab Adv Fiber Mat & Modern Text, Qingdao 266071, Peoples R China.
EM kychgt@qdu.edu.cn
CR Butterweck V, 2003, PHARMACOL BIOCHEM BE, V75, P557, DOI 10.1016/S0091-3057(03)00118-7
   Cao JN, 1999, POLYM INT, V48, P1027, DOI 10.1002/(SICI)1097-0126(199910)48:10<1027::AID-PI264>3.0.CO;2-9
   Cave ID, 1997, WOOD SCI TECHNOL, V31, P143, DOI 10.1007/s002260050023
   DURING JR, 1991, VIBRATIONAL SPECTRA
   Dyer J., 1985, HDB FIBER SCI TECHNO, V4, P774
   Ganjyal GM, 2004, J APPL POLYM SCI, V93, P2627, DOI 10.1002/app.20843
   Guo PZ, 2006, CHEMPHYSCHEM, V7, P385, DOI 10.1002/cphc.200500268
   Hakkinen S, 1998, J CHROMATOGR A, V829, P91, DOI 10.1016/S0021-9673(98)00756-0
   HAN GT, 2004, P 83 TIWC, V1, P24
   HAN GT, 2004, P 83 TIWC, V2, P643
   [韩光亭 HAN Guangting], 2006, [纺织学报, Journal of Textile Research], V27, P30
   HINDELEH AM, 1971, J PHYS D APPL PHYS, V4, P259, DOI 10.1088/0022-3727/4/2/311
   HINDELEH AM, 1980, TEXT RES J, V50, P667, DOI 10.1177/004051758005001106
   Hu XP, 1996, J POLYM SCI POL PHYS, V34, P1451, DOI 10.1002/(SICI)1099-0488(199606)34:8<1451::AID-POLB8>3.0.CO;2-V
   Keekes J., 2003, NAT MATER, V2, P810
   Lei Zhen-Huan, 1995, Natural Medicines, V49, P475
   MEREDITH R, 1953, BRIT J APPL PHYS, V4, P369, DOI 10.1088/0508-3443/4/12/304
   Mohanty A. K., 2005, NATURAL FIBERS BIOPL
   MORTON EW, 1993, PHYS PROPERTIES TEXT, P159
   Murakami T, 2001, CHEM PHARM BULL, V49, P845, DOI 10.1248/cpb.49.845
   Netravali A.N., 2003, MATER TODAY, V6, P22, DOI DOI 10.1016/S1369-7021(03)00427-9
   NISHIBE S, 2002, FOREIGN MED TRIDIT C, V24, P182
   Reddy N, 2005, POLYMER, V46, P5494, DOI 10.1016/j.polymer.2005.04.073
   Segal L., 1959, TEXT RES J, V29, P786, DOI 10.1177/004051755902901003
   Silverstein R.M., 1998, SPECTROMETRIC IDENTI, V6th
   SNYDER RG, 1967, J CHEM PHYS, V47, P1316, DOI 10.1063/1.1712087
   Sun RC, 1996, J APPL POLYM SCI, V62, P1473
   Weimick P. H., 2002, FALL TECHN C TRAD FA, P276
   [吴红玲 Wu Hongling], 2004, [兰州理工大学学报, Journal of Gansu University of Technology], V30, P76
   XING SY, 2001, BEIJING TEXTILE J, V22, P56
   Yokozawa T, 2004, FOOD CHEM TOXICOL, V42, P975, DOI 10.1016/j.fct.2004.02.010
   Yokozawa T, 2002, BIOL PHARM BULL, V25, P748, DOI 10.1248/bpb.25.748
   YOKZAWA T, 2002, BIOL PHARM BULL, V25, P748
   Zafeiropoulos NE, 2002, COMPOS PART A-APPL S, V33, P1083, DOI 10.1016/S1359-835X(02)00082-9
   ZHANG YM, 2005, PLANT FIBERS PRODUCT, V27, P81
NR 35
TC 105
Z9 115
U1 2
U2 48
PU ELSEVIER SCI LTD
PI OXFORD
PA THE BOULEVARD, LANGFORD LANE, KIDLINGTON, OXFORD OX5 1GB, OXON, ENGLAND
SN 0144-8617
EI 1879-1344
J9 CARBOHYD POLYM
JI Carbohydr. Polym.
PD JUN 1
PY 2007
VL 69
IS 2
BP 391
EP 397
DI 10.1016/j.carbpol.2006.12.028
PG 7
WC Chemistry, Applied; Chemistry, Organic; Polymer Science
SC Chemistry; Polymer Science
GA 173VQ
UT WOS:000246901000025
DA 2021-10-15
ER

PT J
AU Grundmann, O
   Nakajima, JI
   Seo, S
   Butterweck, V
AF Grundmann, Oliver
   Nakajima, Jun-Ichiro
   Seo, Shujiro
   Butterweck, Veronika
TI Anti-anxiety effects of Apocynum venetum L. in the elevated plus maze
   test
SO JOURNAL OF ETHNOPHARMACOLOGY
LA English
DT Article
DE anxiolytic effect; benzodiazepines; elevated plus maze; open field;
   Apocynum venetum; GABA receptor; buspirone; 5-HT1A receptor
ID ANTAGONIST; BUSPIRONE; RESPONSES; DIAZEPAM; EXTRACT; AGONIST
AB The purpose of this study was to characterize the putative anxiolytic-like activity of an ethanolic extract prepared from the leaves of Apocynum venetum (AV) using the elevated plus maze (EPM) in mice. Male C75BL/6 mice were either treated orally with the AV extract or the positive controls diazepam and buspirone, respectively, 1 h before behavioral evaluation in the EPM. A single treatment of AV extract markedly increased the percentage time spent on and the number of entries into the open arms of the EPM in doses of 30 and 125 mg/kg p.o., respectively. This effect was comparable to that of the benzodiazepine diazepam (1.5 mg/kg p.o.) and the 5-HT1A agonist buspirone (10 mg/kg p.o.). The effects of AV in 125 mg/kg were effectively antagonized by the benzodiazepine antagonist flumazenil (0.3 mg/kg i.p.). However, the effects of AV extract could only partially be blocked by the unspecific 5-HT1A receptor antagonist WAY-100635 (0.5 mg/kg i.p.). Neither diazepam and buspirone nor the AV extract produced any overt behavioral change or motor dysfunction in the open field test. These results indicate that AV extract is an effective anxiolytic agent, and suggest that the anxiolytic-like activities of this plant are mainly mediated via the GABAergic system. (c) 2006 Elsevier Ireland Ltd. All rights reserved.
C1 Univ Florida, Coll Pharm, Dept Pharmaceut, Gainesville, FL 32610 USA.
   Tokiwa Phytochem Co, Chiba 2850801, Japan.
RP Butterweck, V (corresponding author), Univ Florida, Coll Pharm, Dept Pharmaceut, POB 100494, Gainesville, FL 32610 USA.
EM butterwk@cop.ufl.edu
OI Grundmann, Oliver/0000-0003-2302-8949
CR Butterweck V, 2003, PHARMACOL BIOCHEM BE, V75, P557, DOI 10.1016/S0091-3057(03)00118-7
   Butterweck V, 2001, BIOL PHARM BULL, V24, P848, DOI 10.1248/bpb.24.848
   Calabrese EJ, 1999, RISK ANAL, V19, P261, DOI 10.1111/j.1539-6924.1999.tb00404.x
   Calabrese EJ, 2001, ANNU REV PUBL HEALTH, V22, P15, DOI 10.1146/annurev.publhealth.22.1.15
   CARLSTEDT T, 1986, PERIPH NERVE REPAIR, V1, P37
   DAWSON GR, 1995, TRENDS PHARMACOL SCI, V16, P33, DOI 10.1016/S0165-6147(00)88973-7
   Eguchi J, 2001, PHARMACOL BIOCHEM BE, V68, P677, DOI 10.1016/S0091-3057(01)00485-3
   Eisenberg DM, 1998, JAMA-J AM MED ASSOC, V280, P1569, DOI 10.1001/jama.280.18.1569
   Fernandez-Guasti A, 1998, PHARMACOL BIOCHEM BE, V60, P27, DOI 10.1016/S0091-3057(97)00482-6
   FORSTER EA, 1995, EUR J PHARMACOL, V281, P81, DOI 10.1016/0014-2999(95)00234-C
   Griebel G, 2000, PSYCHOPHARMACOLOGY, V148, P164, DOI 10.1007/s002130050038
   Griffiths R R, 1987, Psychopharmacol Ser, V3, P83
   Helton DR, 1996, PHARMACOL BIOCHEM BE, V53, P493, DOI 10.1016/0091-3057(95)02122-1
   Kobayashi M, 2004, BIOL PHARM BULL, V27, P1649, DOI 10.1248/bpb.27.1649
   Kunovac JL, 1995, PSYCHIAT CLIN N AM, V18, P895, DOI 10.1016/S0193-953X(18)30030-3
   LADER M, 1991, BRIT J ADDICT, V86, P823
   LEE C, 1991, BEHAV PHARMACOL, V2, P491
   Lowry CA, 2005, STRESS, V8, P233, DOI 10.1080/10253890500492787
   Ma Y.X., 1989, ZHONG XI YI JIE HE Z, V9, P323
   MADABUSHI R, 2006, EUR J CLIN PHARMACOL, P1
   Martinez-Mota L, 2002, PSYCHOPHARMACOLOGY, V165, P60, DOI 10.1007/s00213-002-1222-z
   MOSER PC, 1989, PSYCHOPHARMACOLOGY, V99, P48, DOI 10.1007/BF00634451
   PELLOW S, 1985, J NEUROSCI METH, V14, P149, DOI 10.1016/0165-0270(85)90031-7
   Pringle AK, 1996, BRAIN RES, V715, P155, DOI 10.1016/0006-8993(95)01571-X
   QIAN Z, 1988, Bulletin of Chinese Materia Medica, V13, P44
   RODGERS RJ, 1994, PHARMACOL BIOCHEM BE, V48, P959, DOI 10.1016/0091-3057(94)90205-4
   Rodgers RJ, 1997, BEHAV PHARMACOL, V8, P477, DOI 10.1097/00008877-199711000-00003
   Rowlett JK, 2001, J PHARMACOL EXP THER, V297, P247
   Seale TW, 1996, NEUROREPORT, V7, P1803, DOI 10.1097/00001756-199607290-00023
   Singh YN, 2005, J ETHNOPHARMACOL, V100, P108, DOI 10.1016/j.jep.2005.05.014
   Yokozawa T, 2002, BIOL PHARM BULL, V25, P748, DOI 10.1248/bpb.25.748
   Yokozawa Takako, 1997, Natural Medicines, V51, P325
   2000, PHARM PEOPLES REPUBL, V1
NR 33
TC 99
Z9 117
U1 2
U2 30
PU ELSEVIER IRELAND LTD
PI CLARE
PA ELSEVIER HOUSE, BROOKVALE PLAZA, EAST PARK SHANNON, CO, CLARE, 00000,
   IRELAND
SN 0378-8741
EI 1872-7573
J9 J ETHNOPHARMACOL
JI J. Ethnopharmacol.
PD APR 4
PY 2007
VL 110
IS 3
BP 406
EP 411
DI 10.1016/j.jep.2006.09.035
PG 6
WC Plant Sciences; Chemistry, Medicinal; Integrative & Complementary
   Medicine; Pharmacology & Pharmacy
SC Plant Sciences; Pharmacology & Pharmacy; Integrative & Complementary
   Medicine
GA 157DT
UT WOS:000245699500004
PM 17101250
DA 2021-10-15
ER

PT J
AU Gerhards, R
   WysePester, DY
   Mortensen, D
   Johnson, GA
AF Gerhards, R
   WysePester, DY
   Mortensen, D
   Johnson, GA
TI Characterizing spatial stability of weed populations using interpolated
   maps
SO WEED SCIENCE
LA English
DT Article
DE linear interpolation; site-specific weed control; integrated weed
   management; ABUTH; APCCA; HELAN; SETLU; SETVI; velvetleaf, Abutilon
   theophrasti Medikus ABUTH; hemp dogbane, Apocynum cannabinum L APCCA;
   common sunflower, Helianthus annuus L HELAN; yellow foxtail, Setaria
   glauca (L) Beauv SETLU; green foxtail, Setaria viridis (L) Beauv SETVI;
   soybean, Glycine max (L) Merr Corn, Zea mays L
ID FIELDS
AB Intensive surveys were conducted in 2 fields in eastern Nebraska to determine the spatial stability of common sunflower, velvetleaf, green and yellow foxtail, and hemp dogbane over 4 yr (1992 to 1995). The 1st field was planted to soybean in 1992 and corn in 1993, 1994, and 1995. The 2nd field was planted to corn in 1992 and 1994 and soybean in 1993 and 1995. Weed density was sampled prior to post-emergence herbicide application at approximately 800 locations per year in each field on a regular 7 m grid. The same locations were sampled every year. Weed density at locations between the sample sires was determined by linear triangulation interpolation. Weed seedling distribution was significantly aggregated, with large weed-free areas in both fields. Common sunflower, velvetleaf, and hemp dogbane patches were very persistent in diameter in the east-west and north-south directions and in location and area over 4 yr in the Ist field. Foxtail distribution and density continuously increased in each of the 4 yr in the first field and decreased in the 2nd field. A geographic information system was used to overlay maps from each year for a species. This showed that 36% of the sampled area was continuously free of common sunflower, 62.5% was free of hemp dogbane, and 11.5% was free of velvetleaf in the Ist field, but only 1% was free of velvetleaf in the 2nd field. The persistence of broadleaf weed patches suggests that. weed seedling distributions mapped in one year are good predictors of future seedling distributions. Improved and more efficient sampling methods are needed.
C1 UNIV NEBRASKA,DEPT AGRON,LINCOLN,NE 68583.
   UNIV MINNESOTA,SO EXPT STN,WASECA,MN 56093.
OI Gerhards, Roland/0000-0002-6720-5938
CR Bender J, 1995, FUTURE HARVEST PESTI, P1
   Burnside OC, 1996, WEED SCI, V44, P74, DOI 10.1017/S0043174500093589
   COLLIVER CT, 1996, IN PRESS PRECISION A
   DIELEMAN JA, 1996, IN PRESS ADV SOIL SC
   GERHARDS R, 1993, J AGRON CROP SCI, V171, P321, DOI 10.1111/j.1439-037X.1993.tb00147.x
   Gerhards R, 1996, J AGRON CROP SCI, V176, P259, DOI 10.1111/j.1439-037X.1996.tb00470.x
   GERHARDS R, 1995, MITT GES PFL BAUWISS, V8, P172
   GORWAY CA, 1996, IN PRESS SOIL SCI
   HOFMEISTER H, 1986, LEBENSRAUM ACKERPFLA, P112
   ISAAKS EH, 1989, APPL GEOSTATISTICS, P249
   JOHNSON GA, 1995, WEED RES, V35, P197, DOI 10.1111/j.1365-3180.1995.tb02033.x
   KNUF D, 1994, THESIS U BONN
   MARSHALL EJP, 1988, WEED RES, V28, P191, DOI 10.1111/j.1365-3180.1988.tb01606.x
   Mortensen David A., 1993, P113
   NELSON T, 1993, WEED SCI AM ABSTR, V33, P43
   NORDMEYER H, 1992, Z PFLKRANKH PFLSCHUT, V13, P539
   THOMPSON JF, 1991, CROP PROT, V10, P254, DOI 10.1016/0261-2194(91)90002-9
   VANGROENENDAEL JM, 1988, WEED RES, V28, P437
   WALTER AM, 1996, COP 2 INT WEED C, P125
   WILES LJ, 1992, WEED SCI, V40, P554, DOI 10.1017/S0043174500058124
   WILSON BJ, 1991, WEED RES, V31, P367, DOI 10.1111/j.1365-3180.1991.tb01776.x
   WINKLE ME, 1981, WEED SCI, V29, P405, DOI 10.1017/S0043174500039904
   WYSEPESTER DY, 1995, P N CENT WEED CONTR, V50, P152
NR 23
TC 83
Z9 85
U1 0
U2 8
PU WEED SCI SOC AMER
PI CHAMPAIGN
PA 309 W CLARK ST, CHAMPAIGN, IL 61820
SN 0043-1745
J9 WEED SCI
JI Weed Sci.
PD JAN-FEB
PY 1997
VL 45
IS 1
BP 108
EP 119
DI 10.1017/S0043174500092559
PG 12
WC Agronomy; Plant Sciences
SC Agriculture; Plant Sciences
GA WT491
UT WOS:A1997WT49100016
DA 2021-10-15
ER

PT J
AU Xie, WY
   Zhang, XY
   Wang, T
   Hu, JJ
AF Xie, Wenyan
   Zhang, Xiaoying
   Wang, Tian
   Hu, Jianjun
TI Botany, traditional uses, phytochemistry and pharmacology of Apocynum
   venetum L. (Luobuma): A review
SO JOURNAL OF ETHNOPHARMACOLOGY
LA English
DT Review
DE Apocynum venetum L.; Luobuma; Phytochemistry; Pharmacology; Traditional
   medicine
ID SODIUM-CHANNELS; CHEMICAL-CONSTITUENTS; AQUEOUS EXTRACT; FREE-RADICALS;
   LEAF EXTRACT; LEAVES; RATS; ANTIDEPRESSANTS; IDENTIFICATION; COMPONENTS
AB Ethnopharmacological relevance: Apocynum venetum L (Apocynaceae, Luobuma (sic)) has a long history as a Chinese traditional medicine with uses to calm the liver, soothe the nerves, dissipate heat, and promote diuresis. Recently, Luobuma tea has been commercialized as a sedative and anti-aging supplement that has become increasingly popular in North American and East Asian health food markets.
   Aims of the review: The aim of this review is to provide an up-to-date and comprehensive overview of the botany, chemical constituents, traditional uses, pharmacological activities and safety aspects of Apocynum venetum in order to assess its ethnopharmacological use and to explore its therapeutic potentials and future opportunities for research.
   Background and methods: The accessible literature on Apocynum venetum written in English, Chinese and Japanese were collected and analyzed. The literatures included ancient Chinese herbal classics, pharmacopoeias and articles that included in Pubmed, Web of Science, Google Scholar and Wanfang.
   Key findings: Modern pharmacological studies demonstrated that Apocynum venetum possess wide pharmacological activities that include antihypertensive, cardiotonic, hepatoprotective, antioxidant, lipid-lowering, antidepressant and anxiolytic effects, which can be explained by the presence of various flavonoid compounds in this plant. The traditional (Lop Nor region) use of Apocynum venetum with tobacco as an agent to detoxify nicotine may receive interest as a possible therapeutic option to detoxify the body from smoking. Based on animal studies and clinical trials, Apocynum venetum causes no severe side effects, even in a stable daily dosage (50 mg/person/day) for more than three years.
   Conclusions: Apocynum venetum potentially has therapeutic potential in the prevention and treatment for the cardiovascular and neurological diseases, especially for high blood pressure, high cholesterol, neurasthenia, depression and anxiety. Further investigations are needed to explore individual bioactive compounds responsible for these in vitro and in vivo pharmacological effects and the mode of actions. Further safety assessments and clinical trials should be performed before it can be integrated into medicinal practices. 2012 Elsevier Ireland Ltd. All rights reserved.
C1 [Xie, Wenyan; Zhang, Xiaoying; Wang, Tian] NW A&F Univ, Coll Vet Med, Yangling 712100, Shaanxi Provinc, Peoples R China.
   [Hu, Jianjun] Tarim Univ, Coll Anim Sci & Technol, Key Lab Tarim Anim Husb Sci & Technol, Alar 843300, Xinjiang Uygur, Peoples R China.
RP Zhang, XY (corresponding author), NW A&F Univ, Coll Vet Med, Post Box 19,North Campus,Xinong Rd 22, Yangling 712100, Shaanxi Provinc, Peoples R China.
EM zhang.xy@nwsuaf.edu.cn
RI Zhang, Xiaoying/O-2606-2016; Zhang, Xiaoying/O-2606-2016
OI Zhang, Xiaoying/0000-0002-0055-7322; Zhang, Xiaoying/0000-0001-6491-6550
FU Ministry of Education; State Administration of Foreign Experts Affairs
   "overseas teacher" [MS2011XBNL057]; Northwest A&F University, China
   [01140407]
FX This work was supported by the Ministry of Education and State
   Administration of Foreign Experts Affairs "overseas teacher" project
   (No. MS2011XBNL057) and a grant (No. 01140407) for returned overseas
   Chinese Scholars from Northwest A&F University, China.
CR [Anonymous], 2010, CLIN TRIAL EFFECTS A
   Bourin M, 2009, CURR DRUG TARGETS, V10, P1052, DOI 10.2174/138945009789735138
   Butterweck V, 2003, PHARMACOL BIOCHEM BE, V75, P557, DOI 10.1016/S0091-3057(03)00118-7
   Butterweck V, 2001, BIOL PHARM BULL, V24, P848, DOI 10.1248/bpb.24.848
   Cao YH, 2003, ANAL BIOANAL CHEM, V376, P691, DOI 10.1007/s00216-003-1961-7
   CHACE KV, 1991, ARCH BIOCHEM BIOPHYS, V288, P473, DOI 10.1016/0003-9861(91)90223-6
   Chen Long, 2005, Zhongguo Zhong Yao Za Zhi, V30, P1340
   Dick IE, 2007, J PAIN, V8, P315, DOI 10.1016/j.jpain.2006.10.001
   Dong Z.J., 1958, LUOBUMA
   Editorial Committee of Chinese Pharmacopoeia, 2010, CHIN PHARM
   Editorial Committee of the Flora of China of Chinese Academy of Science, 1977, FLOR CHIN, P157
   [范维刚 FAN WeiGang], 2006, [光谱实验室, Chinese Journal of Spectroscopy laboratory], V23, P1174
   Fan WZ, 1999, CHEM PHARM BULL, V47, P1049, DOI 10.1248/cpb.47.1049
   Grundmann O, 2007, J ETHNOPHARMACOL, V110, P406, DOI 10.1016/j.jep.2006.09.035
   Grundmann O, 2009, PHYTOMEDICINE, V16, P295, DOI 10.1016/j.phymed.2008.12.020
   He S.Y., 1992, FLORA BEIJING, P759
   Irie K, 2009, J NAT MED, V63, P111, DOI 10.1007/s11418-008-0296-2
   Kamata K, 2008, J NAT MED-TOKYO, V62, P160, DOI 10.1007/s11418-007-0202-3
   Kim DW, 2000, PHYTOTHER RES, V14, P501, DOI 10.1002/1099-1573(200011)14:7&lt;501::AID-PTR655&gt;3.0.CO;2-B
   Kim DW, 2000, J ETHNOPHARMACOL, V72, P53, DOI 10.1016/S0378-8741(00)00197-5
   Kobayashi M, 2004, BIOL PHARM BULL, V27, P1649, DOI 10.1248/bpb.27.1649
   Kuo CS, 2011, J ETHNOPHARMACOL, V136, P149, DOI 10.1016/j.jep.2011.04.035
   Kwan CY, 2005, CLIN EXP PHARMACOL P, V32, P789, DOI 10.1111/j.1440-1681.2005.04255.x
   Liang TG, 2010, INT J MOL SCI, V11, P4452, DOI 10.3390/ijms11114452
   Liu HH, 2008, J EXP BOT, V59, P633, DOI 10.1093/jxb/erm355
   Liu Y.M., 1999, UYGUR MAT MED, P541
   Lu CM, 2010, BIOL PHARM BULL, V33, P522, DOI 10.1248/bpb.33.522
   Mirza NB, 2005, PSYCHOPHARMACOLOGY, V180, P159, DOI 10.1007/s00213-005-2146-1
   Murakami T, 2001, CHEM PHARM BULL, V49, P845, DOI 10.1248/cpb.49.845
   Shirai Mutsuko, 2005, J Med Invest, V52 Suppl, P249, DOI 10.2152/jmi.52.249
   SOOS E, 1949, Sci Pharm, V17, P121
   Tagawa C, 2004, YAKUGAKU ZASSHI, V124, P851, DOI 10.1248/yakushi.124.851
   Xiong QB, 2000, PLANTA MED, V66, P127, DOI 10.1055/s-2000-11135
   Yang X.B., 2009, WORLD CHINESE J DIGE, V17, P135
   YIM HS, 1995, J BIOL CHEM, V270, P28228
   Yokozawa T, 2004, FOOD CHEM TOXICOL, V42, P975, DOI 10.1016/j.fct.2004.02.010
   Yokozawa T, 2002, BIOL PHARM BULL, V25, P748, DOI 10.1248/bpb.25.748
   Yu SP, 2003, PROG NEUROBIOL, V70, P363, DOI 10.1016/S0301-0082(03)00090-X
   Yu Y.Y., 2006, J TONGJI U, V27, P24
   Zhang Y.C., 2010, J SEP SCI, V33, P1
   Zhang Y.C., 2009, J NANJING TCM U, V25, P212
   Zhang YC, 2010, J CHROMATOGR B, V878, P3149, DOI 10.1016/j.jchromb.2010.09.027
   Zheng MZ, 2012, PHYTOMEDICINE, V19, P145, DOI 10.1016/j.phymed.2011.06.029
   Zheng MZ, 2011, CELL MOL NEUROBIOL, V31, P421, DOI 10.1007/s10571-010-9635-4
   王东清, 2011, [江苏农业科学, Jiangsu Agricultural Sciences], V39, P310
   虞颖映, 2006, [毒理学杂志, Journal of Toxicology], V20, P134
NR 46
TC 77
Z9 90
U1 6
U2 107
PU ELSEVIER IRELAND LTD
PI CLARE
PA ELSEVIER HOUSE, BROOKVALE PLAZA, EAST PARK SHANNON, CO, CLARE, 00000,
   IRELAND
SN 0378-8741
J9 J ETHNOPHARMACOL
JI J. Ethnopharmacol.
PD MAY 7
PY 2012
VL 141
IS 1
BP 1
EP 8
DI 10.1016/j.jep.2012.02.003
PG 8
WC Plant Sciences; Chemistry, Medicinal; Integrative & Complementary
   Medicine; Pharmacology & Pharmacy
SC Plant Sciences; Pharmacology & Pharmacy; Integrative & Complementary
   Medicine
GA 949IY
UT WOS:000304571100001
PM 22421379
DA 2021-10-15
ER

PT J
AU Butterweck, V
   Nishibe, S
   Sasaki, T
   Uchida, M
AF Butterweck, V
   Nishibe, S
   Sasaki, T
   Uchida, M
TI Antidepressant effects of Apocynum venetum leaves in a forced swimming
   test
SO BIOLOGICAL & PHARMACEUTICAL BULLETIN
LA English
DT Article
DE Apocynum venetum; leave extract; antidepressant effect; flavonoid
ID BEHAVIORAL DESPAIR TEST; ANTI-DEPRESSANTS; FLAVONOIDS; MODEL
AB An extract of the leaves of Apocynum venetum L. (Apocynaceae) markedly shortened the immobility time of male rats in a forced swimming test (FST) in a dose range of 30-125 mg/kg, indicating a possible antidepressant activity. This effect was comparable to that of the tricyclic antidepressant imipramine (20mg/kg), Neither imipramine (20 mg/kg) nor the Apocynum extract in various doses (30, 60, 125 mg/kg) produced any overt behavioural change or motor dysfunction in the open field test. This result confirms the assumption that the antidepressant effect of an Apocynum extract in the FST is specific. Further, it can be speculated that this effect might be related to hyperoside and isoquercitrin which are major flavonoids in the extract.
C1 WWU Muenster, Inst Pharmacol & Toxicol, D-48149 Muenster, Germany.
   Hlth Sci Univ Hokkaido, Fac Pharmaceut Sci, Ishikari, Hokkaido 0610293, Japan.
   Tokiwa Phytochem Co Ltd, Chiba 2850801, Japan.
RP Butterweck, V (corresponding author), WWU Muenster, Inst Pharmacol & Toxicol, Domagkstr 12, D-48149 Muenster, Germany.
EM butterv@uni-muenster.de
CR BETIN C, 1982, PHYSIOL BEHAV, V28, P307, DOI 10.1016/0031-9384(82)90080-4
   BORSINI F, 1988, PSYCHOPHARMACOLOGY, V94, P147
   BROWNE RG, 1979, EUR J PHARMACOL, V58, P331, DOI 10.1016/0014-2999(79)90483-7
   Butterweck V, 2000, PLANTA MED, V66, P3, DOI 10.1055/s-2000-11119
   CHEN M, 1991, CHIN J CHIN MAT MED, V16, P609
   Di Carlo G, 1999, LIFE SCI, V65, P337, DOI 10.1016/S0024-3205(99)00120-4
   KITADA Y, 1981, EUR J PHARMACOL, V72, P145, DOI 10.1016/0014-2999(81)90269-7
   MA YX, 1989, CHIN J MOD DEV TRAD, V9, P335
   MIDDLETON E, 1994, FLAVONOIDS ADV RES 1, P619
   Nishibe Sansei, 1994, Natural Medicines, V48, P322
   Paladini AC, 1999, J PHARM PHARMACOL, V51, P519, DOI 10.1211/0022357991772790
   *PHARM COMM HLTH M, 2000, PHARM PEOPL REP CH 1, P170
   PORSOLT RD, 1978, EUR J PHARMACOL, V47, P379, DOI 10.1016/0014-2999(78)90118-8
   PORSOLT RD, 1977, NATURE, V266, P730, DOI 10.1038/266730a0
   PORSOLT RD, 1981, ANTIDEPRESSANTS NEUR, P121
   QIAN Z, 1988, Bulletin of Chinese Materia Medica, V13, P44
   SCHLECHTER MD, 1979, EUR J PHARMACOL, V60, P139
   WALLACH MB, 1979, COMMUN PSYCHOPHARMAC, V3, P35
   WILLNER P, 1984, PSYCHOPHARMACOLOGY, V83, P1, DOI 10.1007/BF00427414
NR 19
TC 75
Z9 87
U1 0
U2 14
PU PHARMACEUTICAL SOC JAPAN
PI TOKYO
PA 2-12-15 SHIBUYA, SHIBUYA-KU, TOKYO, 150-0002, JAPAN
SN 0918-6158
J9 BIOL PHARM BULL
JI Biol. Pharm. Bull.
PD JUL
PY 2001
VL 24
IS 7
BP 848
EP 851
DI 10.1248/bpb.24.848
PG 4
WC Pharmacology & Pharmacy
SC Pharmacology & Pharmacy
GA 447MN
UT WOS:000169577300022
PM 11456130
OA Bronze
DA 2021-10-15
ER

PT J
AU RICKERL, DH
   SANCHO, FO
   ANANTH, S
AF RICKERL, DH
   SANCHO, FO
   ANANTH, S
TI VESICULAR-ARBUSCULAR ENDOMYCORRHIZAL COLONIZATION OF WETLAND PLANTS
SO JOURNAL OF ENVIRONMENTAL QUALITY
LA English
DT Article
ID SOIL-DISTURBANCE; MYCORRHIZAL FUNGI; MAIZE; SYMBIOSIS; INFECTION; ROOTS
AB Mycorrhizal fungi colonize many terrestrial plants and often result in an increased uptake of P and several n-micronutrients. Little information is available on the relationships among vesicular-arbuscular endomycorrhizae (VAM), aquatic plants, and plant P concentrations. The major objectives of this study were to measure the degree of VAM colonization of wetland plants, and to determine the relationship between colonization and plant P concentrations when sampled from two contrasting water regimes (hydric soil with no surface water and hydric soil with a minimum of 10 cm of surface water). Two semipermanent wetlands in Lake County, South Dakota, were chosen for the study. Water regime did not have a significant effect on total or organic soil P concentration. Vesicular-arbuscular endomycorrhizal spore samples collected from wet soils averaged 5000 spores kg-1 compared with 2740 spores kg-1 in dry soils. The eight plant species evaluated to determine VAM colonization were reed canarygrass (Phalaris arundinacea L.), slough sedge (Carex atherodes Spreng.), river bulrush [Scirpus fluviatilis (Torr.) Gray], slender rush (Juncus tenuis Willd.), dogbane (Apocynum cannabinum L.), water smartweed (Polygonum amphibium L.), cattail (Typha X glauca Godr.), and wild licorice (Glycyrrhiza lepidota (Nutt.) Pursh). Vescular-arbuscular endomycorrhizal colonization ranged from 78% (wild licorice) to none (slough sedge and slender rush). Roots from dry areas averaged 27% colonization compared with less than 1% in wet areas. Colonization levels of dogbane and reed canarygrass in dry zones were highly correlated to plant P concentrations. The results of this study indicate that several wetland plant species develop substantial mycorrhizal associations, particularly in relatively dry environments.
RP RICKERL, DH (corresponding author), S DAKOTA STATE UNIV, DEPT PLANT SCI, BROOKINGS, SD 57007 USA.
CR ALLEN EB, 1980, J APPL ECOL, V17, P139, DOI 10.2307/2402969
   ANANTH S, 1992, THESIS S DAKOTA STAT
   ARIAS I, 1991, PLANT SOIL, V132, P253, DOI 10.1007/BF00010406
   BAYLIS G T S, 1969, New Zealand Journal of Botany, V7, P173
   BENTIVENGA SP, 1992, MYCOLOGIA, V84, P522, DOI 10.2307/3760317
   BRISTOW JM, 1974, DEV FUNCTION ROOTS
   Cowardin L.M., 1979, CLASSIFICATION WETLA
   EVANS DG, 1988, NEW PHYTOL, V110, P67, DOI 10.1111/j.1469-8137.1988.tb00238.x
   EVANS DG, 1990, NEW PHYTOL, V114, P65, DOI 10.1111/j.1469-8137.1990.tb00374.x
   GERDEMANN J. W., 1963, TRANS BRIT MYCOL SOC, V46, P235
   Giovannetti M., 1980, New Phytologist, V84, P489, DOI 10.1111/j.1469-8137.1980.tb04556.x
   Harley J. L., 1970, Transactions and Proceedings of the Botanical Society of Edinburgh, V41, P65
   HAYMAN DS, 1983, CAN J BOT, V61, P944, DOI 10.1139/b83-105
   HENDRIX JW, 1990, MYCOLOGIA, V8, P576
   HOWELER RH, 1987, PLANT SOIL, V100, P249, DOI 10.1007/BF02370945
   Jackson M. L., 1958, Soil Chemical Analysis.
   JASPER DA, 1991, NEW PHYTOL, V118, P471, DOI 10.1111/j.1469-8137.1991.tb00029.x
   JOHNSON NC, 1991, NEW PHYTOL, V117, P657, DOI 10.1111/j.1469-8137.1991.tb00970.x
   KHALIL S, 1993, AGRONOMY ABSTRACTS, P253
   KHAN AG, 1978, NEW PHYTOL, V81, P53, DOI 10.1111/j.1469-8137.1978.tb01603.x
   KOTHARI SK, 1991, PLANT SOIL, V131, P177, DOI 10.1007/BF00009447
   LOUIS I, 1990, MYCOLOGIA, V82, P772, DOI 10.2307/3760165
   MAEDA MASAYUKI, 1954, KUMAMOTO JOUR SCI SER B, V3, P57
   MEJSTRIK V, 1965, PLANT MICROBES RELAT
   MILLER RM, 1979, CAN J BOT, V57, P619, DOI 10.1139/b79-079
   PHILLIPS JM, 1970, T BRIT MYCOL SOC, V55, P158, DOI 10.1016/S0007-1536(70)80110-3
   READ DJ, 1976, AM J BOT, V66, P6
   REED PB, 1988, 88264 US FISH WILDL
   REEVES FB, 1979, AM J BOT, V66, P6, DOI 10.2307/2442618
   Sommers L., 1982, METHODS SOIL ANAL, V9, P403, DOI DOI 10.2134/AGR0NM0N0GR9.2.2ED.C24
   SONDERGAARD M, 1977, NATURE, V268, P232, DOI 10.1038/268232a0
   TEWS LL, 1986, T BRIT MYCOL SOC, V87, P353, DOI 10.1016/S0007-1536(86)80210-8
   1971, USEPA3653 METH
   1986, SAS SYSTEM REGRESSIO
NR 34
TC 69
Z9 80
U1 0
U2 23
PU WILEY
PI HOBOKEN
PA 111 RIVER ST, HOBOKEN 07030-5774, NJ USA
SN 0047-2425
EI 1537-2537
J9 J ENVIRON QUAL
JI J. Environ. Qual.
PD SEP-OCT
PY 1994
VL 23
IS 5
BP 913
EP 916
DI 10.2134/jeq1994.00472425002300050010x
PG 4
WC Environmental Sciences
SC Environmental Sciences & Ecology
GA PG295
UT WOS:A1994PG29500009
DA 2021-10-15
ER

PT J
AU Xiong, QB
   Fan, WZ
   Tezuka, Y
   Adnyana, IK
   Stampoulis, P
   Hattori, M
   Namba, T
   Kadota, S
AF Xiong, QB
   Fan, WZ
   Tezuka, Y
   Adnyana, IK
   Stampoulis, P
   Hattori, M
   Namba, T
   Kadota, S
TI Hepatoprotective effect of Apocynum venetum and its active constituents
SO PLANTA MEDICA
LA English
DT Article
DE Apocynum venetum; Apocynaceae; flavonoids; hepatoprotective activity;
   carbon tetrachloride; D-galactosamine; tumor necrosis factor-alpha
ID APOPTOSIS; FLAVONOIDS; ACTIVATION; NECROSIS; ANTIOXIDANT; METABOLISM
AB The leaves of Apocynum venetum L. are used as a tea material in north China and japan. A water extract (500 mg/kg/day, one week administration) of the leaves of A. venetum showed protective effects against carbon tetrachloride (CCl4, 30 mu l/mouse) or D-galactosamine (D-GalN, 700 mg/kg)/lipopolysaccharide (LPS, 20 mu g/kg)-induced liver injury in mice. Tumor necrosis factor-alpha (TNF-alpha) secreted from LPS-stimulated macrophages is the most crucial mediator in the D-GalN/LPS-induced liver injury model. The extract had no significant inhibition on the increase of serum TNF-alpha (1169 +/- 132 pg/ml vs. 1595 +/- 314 pg/ml of control), but exhibited a complete inhibition at the concentration of 100 mu g/ml on TNF-alpha (100 ng/ml)-induced cell death in D-GalN (0.5 mM)-sensitized mouse hepatocytes. Further activity-guided fractionation resulted in the isolation of fifteen flavonoids viz.(-)-epicatechin (1), (-)-epigallocatechin (2), isoquercetin (3), hyperin (4), (+)-catechin (5), (+)-gallocatechin (6), kaempferol-6'-O-acetate (7), isoquercetin-6'-O-acetate (8), catechin-[8,7-e]-4 alpha-(3,4-dihydroxpyhenyl)-dihydro-2(3H)-pyranone (9), apocynin 8 (10), apocynin A (11), cinchonain 1a (12), apocynin C (13), apocynin D (14) and quercetin (15). All the compounds showed inhibitory effects on TNF-alpha-induced cell death with different intensities. The flavonol glycosides 3, 4, 7 and 8 and the phenylpropanoid-substituted flavan-3-ols 11 and 12 showed potent inhibitory effects on TNF-alpha-induced cell death with IC50 values of 37.5, 14.5, 31.2, 55.1, 71.9 and 41.2 mu M, respectively. In contrast, the clinically used 5 and its analogues 1, 2 and 6 showed apparent activity only at 80 mu M. These flavonoids appeared to be the hepatoprotective principles of the leaves of A. venetum. The hepatoprotective effects exhibited by the extract and its constituents suggest a validation of the leaves as a tea material.
C1 Toyama Med & Pharmaceut Univ, Inst Nat Med, Toyama 9300194, Japan.
RP Kadota, S (corresponding author), Toyama Med & Pharmaceut Univ, Inst Nat Med, 2630 Sugitani, Toyama 9300194, Japan.
EM kadota@ms.toyama-mpu.ac.jp
RI Adnyana, I/F-8199-2017; Tezuka, Yasuhiro/AAD-9606-2019
OI Adnyana, I Ketut/0000-0001-5217-2312
CR Bradham CA, 1998, AM J PHYSIOL-GASTR L, V275, pG387, DOI 10.1152/ajpgi.1998.275.3.G387
   CHEN M, 1991, CHIN J CHIN MAT MED, V16, P609
   Chen T, 1999, PLANTA MED, V65, P56, DOI 10.1055/s-1999-13963
   Chosay JG, 1997, AM J PHYSIOL-GASTR L, V272, pG1195, DOI 10.1152/ajpgi.1997.272.5.G1195
   de Groot H, 1998, FUND CLIN PHARMACOL, V12, P249
   Di Carlo G, 1999, LIFE SCI, V65, P337, DOI 10.1016/S0024-3205(99)00120-4
   Fan WZ, 1999, CHEM PHARM BULL, V47, P1049, DOI 10.1248/cpb.47.1049
   Hase K, 1999, BIOCHEM PHARMACOL, V57, P1431, DOI 10.1016/S0006-2952(99)00042-8
   Hollman PCH, 1997, BIOMED PHARMACOTHER, V51, P305, DOI 10.1016/S0753-3322(97)88045-6
   ITO M, 1990, CHEM PHARM BULL, V38, P2201, DOI 10.1248/cpb.38.2102
   Jaeschke H, 1998, J IMMUNOL, V160, P3480
   Kim D. W., 1998, Journal of Traditional Medicines, V15, P40
   Kim DW, 1998, PHYTOTHER RES, V12, P46, DOI 10.1002/(SICI)1099-1573(19980201)12:1&lt;46::AID-PTR169&gt;3.0.CO;2-I
   LEIST M, 1994, J IMMUNOL, V153, P1778
   LEIST M, 1995, AM J PATHOL, V146, P1220
   LETTERON P, 1990, BIOCHEM PHARMACOL, V39, P2027, DOI 10.1016/0006-2952(90)90625-U
   Li JX, 1998, PLANTA MED, V64, P628, DOI 10.1055/s-2006-957535
   MA YX, 1989, CHIN J MOD DEV TRAD, V9, P335
   Manna SK, 1998, J BIOL CHEM, V273, P13245, DOI 10.1074/jbc.273.21.13245
   MCCAY PB, 1984, J BIOL CHEM, V259, P2135
   MOREL I, 1993, BIOCHEM PHARMACOL, V45, P13, DOI 10.1016/0006-2952(93)90371-3
   QIAN Z, 1988, Bulletin of Chinese Materia Medica, V13, P44
   REUTTER W, 1980, BIOCHEM PHARMACOL, V29, P2258, DOI 10.1016/0006-2952(80)90209-9
   Sai K, 1998, FOOD CHEM TOXICOL, V36, P1043, DOI 10.1016/S0278-6915(98)00073-8
   SLATER AFG, 1995, BBA-MOL BASIS DIS, V1271, P59, DOI 10.1016/0925-4439(95)00010-2
   The Pharmacopoeia Committee of the Health Ministry of People's Republic of China, 1995, PHARM PEOPL REP CHIN, V1, P182
   Xiong QB, 1998, PLANTA MED, V64, P120, DOI 10.1055/s-2006-957387
   Yokozawa Takako, 1997, Natural Medicines, V51, P325
NR 28
TC 66
Z9 80
U1 2
U2 30
PU GEORG THIEME VERLAG KG
PI STUTTGART
PA RUDIGERSTR 14, D-70469 STUTTGART, GERMANY
SN 0032-0943
EI 1439-0221
J9 PLANTA MED
JI Planta Med.
PD MAR
PY 2000
VL 66
IS 2
BP 127
EP 133
DI 10.1055/s-2000-11135
PG 7
WC Plant Sciences; Chemistry, Medicinal; Integrative & Complementary
   Medicine; Pharmacology & Pharmacy
SC Plant Sciences; Pharmacology & Pharmacy; Integrative & Complementary
   Medicine
GA 301PN
UT WOS:000086318700007
PM 10763585
DA 2021-10-15
ER

PT J
AU Grundmann, O
   Nakajima, JI
   Kamata, K
   Seo, S
   Butterweck, V
AF Grundmann, Oliver
   Nakajima, Jun-Ichiro
   Kamata, Kazuaki
   Seo, Shujiro
   Butterweck, Veronika
TI Kaempferol from the leaves of Apocynum venetum possesses anxiolytic
   activities in the elevated plus maze test in mice
SO PHYTOMEDICINE
LA English
DT Article
DE Anxiolytic effect; Benzodiazepines; Elevated plus maze; Apocynum
   venetum; GABA receptor; Serotonin receptor; Kaempferol
ID BENZODIAZEPINE-RECEPTOR LIGANDS; ANXIETY; IDENTIFICATION
AB The present work evaluated the anxiolytic activity of an aqueous extract of Apocynum venetum L. (Apocynaceae) and bioguided its fractionation using the elevated plus maze (EPM) in mice as a model of anxiety. A single treatment of AV extract markedly increased the percentage time spent on the open arms of the EPM in two distinct concentration ranges of 22.5-30 and 100-125 mg/kg p.o., respectively, indicating a putative anxiolytic-like activity. Fractions showing anxiolytic effects in concentrations equal to 30 or 125 mg/kg of whole extract were antagonized using the benzodiazepinea antagonist flumazenil (3 mg/kg i.p.) or the 5-HT1A receptor antagonist WAY-100635 (0.5 mg/kg i.p.). All active fractions in a concentration equal to 125 mg/kg were effectively blocked by the benzodiazepine antagonist. flumazenil, while the anxiolytic activities of fractions in the lower dose equivalent to 30 mg/kg of whole extract were inhibited by the 5-HT1A receptor antagonist WAY-100635. Through further separation of AV fractions it was possible to isolate and characterize the flavonol kaempferol which showed an anxiolytic-like activity in concentrations from 0.02 to 1.0 mg/kg p.o. The anxiolytic activity of kaempferol was partially antagonized by concomitant administration of flumazenil, but not by WAY-100635. In conclusion, our study clearly demonstrates that AV extract possesses anxiolytic-like activity and that at least one of its flavonoids, kaempferol, can elicit the same kind of neuropharmacological activity. (C) 2009 Published by Elsevier GmbH.
C1 [Grundmann, Oliver; Butterweck, Veronika] Univ Florida, Coll Pharm, Dept Pharmaceut, Gainesville, FL 32610 USA.
   [Nakajima, Jun-Ichiro; Kamata, Kazuaki; Seo, Shujiro] Tokiwa Phytochem Co, Chiba 2850801, Japan.
RP Butterweck, V (corresponding author), Univ Florida, Coll Pharm, Dept Pharmaceut, POB 100494, Gainesville, FL 32610 USA.
EM butterwk@cop.ufl.edu
OI Grundmann, Oliver/0000-0003-2302-8949
FU Kevin Spelman for structural H-NMR
FX We would like to thank Antje Pomerenke and Carmen Michalski for their
   excellent work and support with the animal behavior models and Kevin
   Spelman for structural H-NMR analysis of kaempferol.
CR Butterweck V, 2001, BIOL PHARM BULL, V24, P848, DOI 10.1248/bpb.24.848
   CARLINI EA, 1986, J ETHNOPHARMACOL, V17, P37, DOI 10.1016/0378-8741(86)90072-3
   DeVane CL, 2005, AM J MANAG CARE, V11, pS344
   Eisenberg JM, 1998, HEALTH AFFAIR, V17, P98, DOI 10.1377/hlthaff.17.1.98
   Grundmann O, 2007, J ETHNOPHARMACOL, V110, P406, DOI 10.1016/j.jep.2006.09.035
   Kunovac JL, 1995, PSYCHIAT CLIN N AM, V18, P895, DOI 10.1016/S0193-953X(18)30030-3
   LADER M, 1991, BRIT J ADDICT, V86, P823
   Li Li-Hong, 2006, Zhongguo Zhong Yao Za Zhi, V31, P1337
   Marder M, 2001, BIOORGAN MED CHEM, V9, P323, DOI 10.1016/S0968-0896(00)00250-9
   Marder Mariel, 2002, Current Topics in Medicinal Chemistry, V2, P853, DOI 10.2174/1568026023393462
   Medina JH, 1997, NEUROCHEM RES, V22, P419, DOI 10.1023/A:1027303609517
   PELLOW S, 1985, J NEUROSCI METH, V14, P149, DOI 10.1016/0165-0270(85)90031-7
   Perez-Ortega G, 2008, J ETHNOPHARMACOL, V116, P461, DOI 10.1016/j.jep.2007.12.007
   Samhan-Arias AK, 2004, FREE RADICAL BIO MED, V37, P48, DOI 10.1016/j.freeradbiomed.2004.04.002
   Sheehan DV, 2007, PSYCHOPHARMACOL BULL, V40, P98
   Sloley BD, 2000, J PHARM PHARMACOL, V52, P451, DOI 10.1211/0022357001774075
   Tsaknis J, 2005, J AGR FOOD CHEM, V53, P6375, DOI 10.1021/jf0479261
   VIOLA H, 1994, J ETHNOPHARMACOL, V44, P47, DOI 10.1016/0378-8741(94)90098-1
   Wolfman C, 1996, EUR J PHARMACOL, V318, P23, DOI 10.1016/S0014-2999(96)00784-4
   YONGXING M, 1989, CHIN J MOD DEV TRAD, V9, P335
NR 20
TC 65
Z9 74
U1 1
U2 22
PU ELSEVIER GMBH, URBAN & FISCHER VERLAG
PI JENA
PA OFFICE JENA, P O BOX 100537, 07705 JENA, GERMANY
SN 0944-7113
J9 PHYTOMEDICINE
JI Phytomedicine
PD APR
PY 2009
VL 16
IS 4
BP 295
EP 302
DI 10.1016/j.phymed.2008.12.020
PG 8
WC Plant Sciences; Chemistry, Medicinal; Integrative & Complementary
   Medicine; Pharmacology & Pharmacy
SC Plant Sciences; Pharmacology & Pharmacy; Integrative & Complementary
   Medicine
GA 435JC
UT WOS:000265339200004
PM 19303276
DA 2021-10-15
ER

PT J
AU Livshultz, T
   Middleton, DJ
   Endress, ME
   Williams, JK
AF Livshultz, Tatyana
   Middleton, David J.
   Endress, Mary E.
   Williams, Justin K.
TI Phylogeny of Apocynoideae and the APSA clade (Apocynaceae s.l.)
SO ANNALS OF THE MISSOURI BOTANICAL GARDEN
LA English
DT Article; Proceedings Paper
CT Symposium on Recent Progress in the Systematica of Apocynaceae held at
   the 17th International Botanical Congress
CY JUL, 2005
CL Vienna, AUSTRIA
DE Apocynaceae; Apocynoideae; APSA clade; Asclepiadaceae; biogeography;
   evolution; molecular phylogenetics; morphology; Periplocoideae;
   systematics
ID POLLINIUM STRUCTURE; POLLEN MORPHOLOGY; DNA PHYLOGENY; PLASTID MATK;
   ASCLEPIADACEAE; GENUS; CHARACTERS; EVOLUTION; REVISION; ASCLEPIADOIDEAE
AB Phylogenetic relationships were reconstructed among 59 of 77 genera of subfamily Apocynoideae and exemplars of Periplocoideae, Secamonoideae, and Asclepiadoideae (collectively the APSA clade) using sequences from four regions of the chloroplast genome (trnL, intron and trnL-trnF spacer, rpl16 intron, rps16 intron, matK and 3' half of trnK intron) and 1.6 morphological characters. Apocynoideae are resolved as paraphyletic. The five tribes recognized within this subfamily in the classification of Endress and Bruyns are all paraphyletic or polyphyletic. Seven major clades of Apocynoideae are identified. The first three include genera classified predominantly in tribes Wrightieae and Malouctieae sensu Endress and Bruyns and form a paraphyletic grade to a crown clade. The crown clade includes four clades of Apocynoideae genera classified in tribes Apocyneae, Mesechiteac, and Echiteae together with Periplocoideae, Secamonoideae, and Asclepiadoideae; the latter three constitute the traditional Asclepiadaceae. Asclepiadaceae are resolved as polyphyletic, although the node that precludes a paraphyletic Asclepiadaceae does not have bootstrap support. The clade of Secamonoideae-Asclepiadoideae is well supported as sister to a clade of three African Apocynoideae genera (Baissea A. DC., Motandra A. DC., and Oncinotis Benth.). There is a strong correlation between geographic distribution and phylogeny among crown clade Apocynoideae. A New World clade is composed of American genera plus the predominantly Australasian Parsonsia R. Br. and Artia Guillaumin. An Asian clade is composed of Asian, Malesian, and Australasian genera plus the north temperate Apocynum L. Trachelospermurn Lem. is polyphyletic with American and Asian species nested in the New World and Asian clades, respectively. The implications of this phylogeny for the evolution of pollen aggregation and mass transfer, the traits that were used to separate Asclepiadaceae from Apocynaceae s. str., are discussed.
C1 Harvard Univ Hebaria, Cambridge, MA 02138 USA.
   Royal Bot Garden, Edinburgh EH3 5LR, Midlothian, Scotland.
   Univ Zurich, Inst Systemat Bot, CH-8008 Zurich, Switzerland.
   Sam Houston State Univ, Dept Biol, Huntsville, TX 77341 USA.
RP Livshultz, T (corresponding author), Univ Nebraska, Dept Biol, 6001 Dodge St, Omaha, NE 68182 USA.
EM tlivshultz@mail.unomaha.edu; d.middleton@rbge.ac.uk;
   mendress@systbot.unizh.ch; BIO_JKW@exchange.shsu.edu
CR Baum DA, 1998, SYST BIOL, V47, P181, DOI 10.1080/106351598260879
   BEENTJE H J, 1982, Mededelingen Landbouwhogeschool Wageningen, V82, P1
   Bentham G., 1876, GEN PLANTARUM, V2, P680
   BOITEAU P, 1981, FLORE NOUVELLE CALED, V10, P5
   Brown R, 1811, MEM WERN NAT HIST SO, V1, P12
   Civeyrel L, 1998, MOL PHYLOGENET EVOL, V9, P517, DOI 10.1006/mpev.1997.0510
   Civeyrel L, 2001, ANN MO BOT GARD, V88, P583, DOI 10.2307/3298635
   CIVEYREL L, 1994, CR ACAD SCI III-VIE, V317, P1159
   Cronquist A., 1981, INTEGRATED SYSTEM CL
   DANDICKOZAFIMAH.L, 1980, GRANA, V19, P85
   Davis JI, 2004, SYST BOT, V29, P467, DOI 10.1600/0363644041744365
   de Jussieu AL, 1789, GEN PLANTARUM
   DEKRUIF APM, 1983, MEDEDELINGEN LANDBOU, V83, P1
   DEKRUIF APM, 1985, 85 WAG AGR U, P5
   DEMETER K, 1922, FLORA, V115, P130
   ENDLICHER SL, 1838, GEN PL, P577
   Endress Mary, 2004, Telopea, V10, P525
   Endress ME, 2000, BOT REV, V66, P1, DOI 10.1007/BF02857781
   Endress ME, 1996, OPERA BOT BELG, V7, P59
   Endress ME, 2001, HASELTONIA, P2
   Endress ME, 2001, ANN MO BOT GARD, V88, P517, DOI 10.2307/3298631
   ENDRESS ME, 1990, PLANT SYST EVOL, V171, P157, DOI 10.1007/BF00940603
   Endress P.K, 1994, DIVERSITY EVOLUTIONA
   ENDRESS RWJ, 2007, ANN MISSOURI BOT GAR, V94, P1
   EZCURRA C, 1999, FLORA PATAGONICA, V6, P56
   Ezcurra C., 1992, FLORA PARAGUAY, V17, P1
   Fallen M.E., 1986, BOT JB SYST, V106, P245
   FELSENSTEIN J, 1985, EVOLUTION, V39, P783, DOI 10.1111/j.1558-5646.1985.tb00420.x
   Fishbein M, 2001, ANN MO BOT GARD, V88, P603, DOI 10.2307/3298636
   Forster Paul I., 1993, Austrobaileya, V4, P109
   Forster Paul I., 1992, Australian Systematic Botany, V5, P533, DOI 10.1071/SB9920533
   Freudenstein JV, 2004, AM J BOT, V91, P149, DOI 10.3732/ajb.91.1.149
   Freudenstein JV, 2003, CLADISTICS, V19, P333, DOI 10.1016/S0748-3007(03)00067-7
   Frye TC, 1901, BOT GAZ, V32, P325, DOI 10.1086/328167
   GOLOBOFF TC, 1996, BOT GAZ
   GOLOHOFF PA, 1996, NONA
   GRAY A, 1978, SYNOPTICAL FLORA N A, V2, P85
   HANSEN BF, 1985, THESIS U S FLORIDA T
   Heads MJ, 1999, NEW ZEAL J BOT, V37, P1
   HEGNAUER R, 1988, PHYTOCHEMISTRY, V27, P2423, DOI 10.1016/0031-9422(88)87006-7
   Heywood V.H., 1993, FLOWERING PLANTS WOR
   HUBER H, 1983, REVISED HDB FLORA CE, V4, P182
   Hufford L, 2003, AM J BOT, V90, P1215, DOI 10.3732/ajb.90.8.1215
   Ionta GM, 2007, ANN MO BOT GARD, V94, P360, DOI 10.3417/0026-6493(2007)94[360:PRIPAS]2.0.CO;2
   Johnson SA, 1998, AM J BOT, V85, P1316, DOI 10.2307/2446641
   Judd W.S., 1994, HARVARD PAPERS BOTAN, V5, P1
   KLACKENBERG J, 1992, OPERA BOT, V112, P1
   KONZALOVA M, 1981, Vestnik Ustredniho Ustavu Geologickeho, V56, P79
   Krings Alexander, 2003, SIDA Contributions to Botany, V20, P1641
   KUNZE H, 1993, PLANT SYST EVOL, V185, P99, DOI 10.1007/BF00937723
   Kunze H., 1990, TROP SUBTROP PFLANZE, V76, P7
   Kunze Henning, 1996, Botanische Jahrbuecher fuer Systematik Pflanzengeschichte und Pflanzengeographie, V118, P547
   Lahaye R, 2005, AM J BOT, V92, P1381, DOI 10.3732/ajb.92.8.1381
   Lahaye R, 2007, ANN MO BOT GARD, V94, P376, DOI 10.3417/0026-6493(2007)94[376:PRBDAS]2.0.CO;2
   Leeuwenberg A. J. M., 1997, Kew Bulletin, V52, P769, DOI 10.2307/4117814
   LEEUWENBERG AJM, 2004, 94 WAG AGR U, P45
   LI HL, 1998, FLORA TAIWAN, V4, P192
   Liede-Schumann S, 2005, SYST BOT, V30, P184, DOI 10.1600/0363644053661832
   Lipow SR, 1999, PLANT SYST EVOL, V219, P99, DOI 10.1007/BF01090302
   Luckow M, 1997, CLADISTICS, V13, P145
   LY TD, 1986, FEDDES REPERT, V97, P235
   MACFARLANE JM, 1933, EVOLUTION DISTRIBUT
   MADDISON WP, 1993, SYST BIOL, V42, P576, DOI 10.2307/2992490
   Manchester SR, 1999, ANN MO BOT GARD, V86, P472, DOI 10.2307/2666183
   MARKGRAF F, 1976, FLORE MADAGASCAR COM, V169
   MCNEAL JR, 2005, THESIS PENN STATE U
   MCNEIL J, 2006, INT CODE BOT NOMENCL, V146
   MIDDLETON D. J., 1995, KEW B, V49, P757
   Middleton David J., 2005, Harvard Papers in Botany, V10, P161, DOI 10.3100/1043-4534(2005)10[161:AROWAA]2.0.CO;2
   Middleton David J., 2005, Harvard Papers in Botany, V10, P67, DOI 10.3100/1043-4534(2005)10[67:AROEAA]2.0.CO;2
   Middleton DJ, 1996, BLUMEA, V41, P33
   Middleton DJ, 1996, BLUMEA, V41, P69
   MIDDLETON DJ, 1994, BLUMEA, V39, P73
   Middleton DJ, 2006, TAXON, V55, P502, DOI 10.2307/25065598
   Middleton DJ, 1997, BLUMEA, V42, P191
   MIDDLETON DJ, 2001, THAI FOREST B BOT, V29, P1
   MIDDLETON DJ, FLORE CAMBODGE LAOS
   MONACHINO J, 1958, MEM NEW YORK BOT GAR, V10, P117
   Morales J. Francisco, 2005, SIDA Contributions to Botany, V21, P2053
   Morales J. Francisco, 2004, SIDA Contributions to Botany, V21, P133
   Morales JF, 1998, NOVON, V8, P429, DOI 10.2307/3391867
   Morales JF, 1997, NOVON, V7, P59, DOI 10.2307/3392074
   Morales JF, 1999, NOVON, V9, P89, DOI 10.2307/3392127
   Morales JF, 1999, NOVON, V9, P83, DOI 10.2307/3392125
   Morales JF, 2003, CANDOLLEA, V58, P305
   Morales JF, 1997, BRITTONIA, V49, P328, DOI 10.2307/2807832
   Morales JF, 2002, RHODORA, V104, P170
   MUELLERARGOVIEN.J, 1860, FLORA BRASILIENSIS, V6, P1
   MULLER J, 1981, BOT REV, V47, P1, DOI 10.1007/BF02860537
   NGAN PHUNG TRUNG, 1965, ANN MISSOURI BOT GARD, V52, P114, DOI 10.2307/2394866
   NILSSON S, 1993, GRANA, P3, DOI 10.1080/00173139309428973
   Nilsson S., 1986, POLLEN SPORES FORM F, V12, P359
   NISHINO E, 1982, BOT MAG TOKYO, V95, P1, DOI 10.1007/BF02493407
   Nixon KC, 1999, CLADISTICS, V15, P407, DOI 10.1111/j.1096-0031.1999.tb00277.x
   Nixon KC, 1996, CLADISTICS, V12, P221, DOI 10.1111/j.1096-0031.1996.tb00010.x
   Ollerton J, 1997, BIOL J LINN SOC, V62, P593, DOI 10.1111/j.1095-8312.1997.tb00324.x
   OMINO E, 1996, BELMONTIA, V29, P1
   Omlor Ralf, 1996, Kew Bulletin, V51, P695, DOI 10.2307/4119723
   Oxelman B, 1997, PLANT SYST EVOL, V206, P393, DOI 10.1007/BF00987959
   PAGEN FJJ, 1987, 872 AGR U WAG, P1
   PICHON M., 1948, BULL MUS NATION HIST NAT [PARIS], V20, P190
   PICHON M., 1949, BULL MUS NATION HIST NAT [PARIS], V21, P467
   PICHON M., 1948, BULL MUS NATION HIST NAT [PARIS], V20, P101
   Pichon M., 1950, Memoires du Museum National d'Histoire Naturelle, Paris Ser. B. Botanique, V1, P1
   Pichon M., 1950, MEM MUS NAT HIST NAT, V1, P145
   Potgieter K, 2001, ANN MO BOT GARD, V88, P523, DOI 10.2307/3298632
   RAMBAUT A, 1996, SELAL SEQUENCE ALIGN
   Rapini A, 2003, TAXON, V52, P33, DOI 10.2307/3647300
   ROSATTI TJ, 1989, J ARNOLD ARBORETUM, V70, P307, DOI 10.5962/bhl.part.19789
   SAFWAT FUAD M., 1962, ANN MISSOURI BOT GARD, V49, P95, DOI 10.2307/2394742
   Sattler, 1973, ORGANOGENESIS FLOWER
   Schumann K., 1895, NATURL PFLANZ, V4, P109
   Sennblad B, 1996, PLANT SYST EVOL, V202, P153, DOI 10.1007/BF00983380
   Sennblad B, 1998, AM J BOT, V85, P1143, DOI 10.2307/2446347
   Sennblad B, 2002, SYST BIOL, V51, P389, DOI 10.1080/10635150290069869
   Shaw J, 2005, AM J BOT, V92, P2011, DOI 10.3732/ajb.92.12.2011
   Simmons MP, 2000, SYST BIOL, V49, P369, DOI 10.1093/sysbio/49.2.369
   Simmons MP, 2002, CLADISTICS, V18, P354, DOI 10.1006/clad.2002.0201
   Simoes AO, 2007, ANN MO BOT GARD, V94, P268, DOI 10.3417/0026-6493(2007)94[268:PASOTR]2.0.CO;2
   Simoes AO, 2006, ANN MO BOT GARD, V93, P565, DOI 10.3417/0026-6493(2006)93[565:IMAMME]2.0.CO;2
   Simoes AO, 2007, NOVON, V17, P87, DOI 10.3417/1055-3177(2007)17[87:NCIMLA]2.0.CO;2
   Simoes AO, 2004, AM J BOT, V91, P1409, DOI 10.3732/ajb.91.9.1409
   Swarupanandan K, 1996, BOT J LINN SOC, V120, P327, DOI 10.1006/bojl.1996.0018
   TABERLET P, 1991, PLANT MOL BIOL, V17, P1105, DOI 10.1007/BF00037152
   van der Ham R, 2001, GRANA, V40, P169, DOI 10.1080/001731301317223114
   Van der Ploeg J., 1983, MEDED LANDBOUWHOGESC, V83, P1
   Van Dilst F. J. H., 1995, Bulletin du Jardin Botanique National de Belgique, V64, P89, DOI 10.2307/3668374
   VANDERPLOEG J, 1985, 85 WAG AGR U, P57
   Venter H. Johan T., 2001, Annals of the Missouri Botanical Garden, V88, P550, DOI 10.2307/3298633
   Verhoeven RL, 2003, GRANA, V42, P70, DOI 10.1080/001731310310012549
   Verhoeven RL, 2001, ANN MO BOT GARD, V88, P569, DOI 10.2307/3298634
   Verhoeven RL, 1998, GRANA, V37, P1, DOI 10.1080/00173139809362633
   WADDINGTON K D, 1976, Southwestern Naturalist, V21, P31, DOI 10.2307/3670321
   Wanntorp H.-E., 1988, OPERA BOT, V98, P1
   Wilkinson M, 1995, CLADISTICS, V11, P297, DOI 10.1016/0748-3007(95)90017-9
   WILLIAMS JB, 1996, FLORA AUSTR, V28, P154
   Williams JK, 1995, BRITTONIA, V47, P403, DOI 10.2307/2807569
   Williams JK, 1998, LUNDELLIA, V1, P78, DOI DOI 10.25224/1097-993X-1.1.78
   Williams Justin K., 2004, SIDA Contributions to Botany, V21, P117
   Williams Justin K., 2002, Lundellia, P47
   Woodson Jr R.E., 1936, ANN MISSOURI BOT GAR, V23, P169
   Woodson R.E, 1931, ANN MISSOURI BOT GAR, V18, P541
   Woodson RE, 1933, ANN MISSOURI BOT GAR, V20, P605, DOI [10.2307/2394198, DOI 10.2307/2394198]
   WOODSON RE, 1930, ANN MO BOT GARD, V17, P1, DOI DOI 10.2307/2394074
   WOODSON ROBERT E., 1954, ANN MISSOURI BOT GARD, V41, P1, DOI 10.2307/2394652
   Wyatt R, 2000, SYST BOT, V25, P171, DOI 10.2307/2666636
   XU Z, 1988, 886 WAG AGR U, P1
   Young ND, 2003, BMC BIOINFORMATICS, V4, DOI 10.1186/1471-2105-4-6
   ZARUCCHI JL, 1995, FLORA VENEZUELAN GUA, V2, P471
   ZWETSLOOT H J C, 1981, Mededelingen Landbouwhogeschool Wageningen, V81, P1
NR 150
TC 65
Z9 79
U1 0
U2 27
PU MISSOURI BOTANICAL GARDEN
PI ST LOUIS
PA 2345 TOWER GROVE AVENUE, ST LOUIS, MO 63110 USA
SN 0026-6493
EI 2162-4372
J9 ANN MO BOT GARD
JI Ann. Mo. Bot. Gard.
PY 2007
VL 94
IS 2
BP 324
EP 359
DI 10.3417/0026-6493(2007)94[324:POAATA]2.0.CO;2
PG 36
WC Plant Sciences
SC Plant Sciences
GA 196IH
UT WOS:000248474400004
DA 2021-10-15
ER

PT J
AU Yokozawa, T
   Nakagawa, T
AF Yokozawa, T
   Nakagawa, T
TI Inhibitory effects of Luobuma tea and its components against
   glucose-mediated protein damage
SO FOOD AND CHEMICAL TOXICOLOGY
LA English
DT Article
DE luobuma; advanced glycation endproducts; (+/-)-gallocatechin;
   (-)-epigallocatechin; (+/-)-catechin; (-)-epicatechin; epicatechin-(4
   beta-8)-gallocatechin; epigallocatechin-(4 beta-8)-epicatechin;
   procyanidin B-2
ID ADVANCED GLYCOSYLATION; FREE-RADICALS; DIABETES-MELLITUS; END-PRODUCTS;
   GREEN TEA; TANNINS; ATHEROSCLEROSIS; FLAVONOIDS; GLYCATION; TISSUE
AB Luobuma tea, prepared from the leaves of Apocynum venetum L., is a popular beverage in China. In this study, the activity of Luobuma leaf extract and its components against the formation of advanced glycation endproducts (AGEs), which are largely involved in the pathogenesis of diabetic vascular complications, was examined using the in vitro glycation reaction. Strong inhibitory activity against the formation of AGEs was shown by Luobuma aqueous extract. Following further fractionation of this extract, seven polyphenolic compounds, i.e. (+/-)-gallocatechin, (-)-epigallocatechin, (+/-)-catechin, (-)-epicatechin, epicatechin-(4beta-8)-gallocatechin, epigallocatechin-(4beta-8)-epicatechin and procyanidin B-2, were isolated by Sephadex LH-20 column chromatography. These purified compounds also exerted inhibitory activities that were more potent than the positive control, aminoguanidine. Our findings may help to explain the beneficial effects of this plant against atherosclerosis. (C) 2004 Elsevier Ltd. All rights reserved.
C1 Toyama Med & Pharmaceut Univ, Inst Nat Med, Toyama 9300194, Japan.
RP Yokozawa, T (corresponding author), Toyama Med & Pharmaceut Univ, Inst Nat Med, 2630 Sugitani, Toyama 9300194, Japan.
EM yokozawa@ms.toyama-mpu.ac.jp
CR Bucala R, 1992, Adv Pharmacol, V23, P1
   BUCALA R, 1993, P NATL ACAD SCI USA, V90, P6434, DOI 10.1073/pnas.90.14.6434
   BUCALA R, 1991, J CLIN INVEST, V87, P432, DOI 10.1172/JCI115014
   Cao GH, 1997, FREE RADICAL BIO MED, V22, P749, DOI 10.1016/S0891-5849(96)00351-6
   CHACE KV, 1991, ARCH BIOCHEM BIOPHYS, V288, P473, DOI 10.1016/0003-9861(91)90223-6
   Cullen P, 1999, CLIN CHIM ACTA, V286, P31, DOI 10.1016/S0009-8981(99)00092-3
   ESPOSITO C, 1989, J EXP MED, V170, P1387, DOI 10.1084/jem.170.4.1387
   Farouque HMO, 2000, AUST NZ J MED, V30, P608, DOI 10.1111/j.1445-5994.2000.tb00863.x
   Friedman EA, 1999, DIABETES CARE, V22, pB65
   FU MX, 1994, DIABETES, V43, P676, DOI 10.2337/diabetes.43.5.676
   Harrison D, 2003, AM J CARDIOL, V91, p7A
   HATANO T, 1989, CHEM PHARM BULL, V37, P2016
   KASHIWADA Y, 1986, CHEM PHARM BULL, V34, P4083
   Kim D. W., 1998, Journal of Traditional Medicines, V15, P40
   Kim DW, 2000, J ETHNOPHARMACOL, V72, P53, DOI 10.1016/S0378-8741(00)00197-5
   MONNIER VM, 1981, SCIENCE, V211, P491, DOI 10.1126/science.6779377
   MORIMOTO S, 1986, CHEM PHARM BULL, V34, P633
   NAKAMURA Y, 1993, AM J PATHOL, V143, P1649
   NONAKA GI, 1984, PHYTOCHEMISTRY, V23, P1753, DOI 10.1016/S0031-9422(00)83484-6
   NONAKA GI, 1983, CHEM PHARM BULL, V31, P3906
   Oya T, 1997, BIOSCI BIOTECH BIOCH, V61, P263, DOI 10.1271/bbb.61.263
   RiceEvans CA, 1996, FREE RADICAL BIO MED, V20, P933, DOI 10.1016/0891-5849(95)02227-9
   SAKURAI T, 1988, FEBS LETT, V236, P406, DOI 10.1016/0014-5793(88)80066-8
   Schleicher ED, 1997, J CLIN INVEST, V99, P457, DOI 10.1172/JCI119180
   SMITH PR, 1992, EUR J BIOCHEM, V210, P729, DOI 10.1111/j.1432-1033.1992.tb17474.x
   Stitt AW, 1997, MOL MED, V3, P617, DOI 10.1007/BF03401819
   Tanagho EA, 1992, CAMPBELLS UROLOGY, V1, P40
   Vinson JA, 1996, J NUTR BIOCHEM, V7, P659, DOI 10.1016/S0955-2863(96)00128-3
   VLASSARA H, 1988, SCIENCE, V240, P1546, DOI 10.1126/science.3259727
   VLASSARA H, 1994, LAB INVEST, V70, P138
   YAYLAYAN VA, 1994, CRIT REV FOOD SCI, V34, P321, DOI 10.1080/10408399409527667
   YIM HS, 1995, J BIOL CHEM, V270, P28228
   Yokozawa T., 1999, Journal of Traditional Medicines, V16, P141
   Yokozawa T, 2002, BIOL PHARM BULL, V25, P748, DOI 10.1248/bpb.25.748
   Yokozawa T, 1998, BIOCHEM PHARMACOL, V56, P213, DOI 10.1016/S0006-2952(98)00128-2
   Yokozawa Takako, 1997, Natural Medicines, V51, P325
NR 36
TC 65
Z9 78
U1 2
U2 35
PU PERGAMON-ELSEVIER SCIENCE LTD
PI OXFORD
PA THE BOULEVARD, LANGFORD LANE, KIDLINGTON, OXFORD OX5 1GB, ENGLAND
SN 0278-6915
EI 1873-6351
J9 FOOD CHEM TOXICOL
JI Food Chem. Toxicol.
PD JUN
PY 2004
VL 42
IS 6
BP 975
EP 981
DI 10.1016/j.fct.2004.02.010
PG 7
WC Food Science & Technology; Toxicology
SC Food Science & Technology; Toxicology
GA 821GQ
UT WOS:000221448800013
PM 15110107
DA 2021-10-15
ER

PT J
AU SCHULTZ, ME
   BURNSIDE, OC
AF SCHULTZ, ME
   BURNSIDE, OC
TI ABSORPTION, TRANSLOCATION, AND METABOLISM OF 2,4-D AND GLYPHOSATE IN
   HEMP DOGBANE (APOCYNUM-CANNABINUM)
SO WEED SCIENCE
LA English
DT Article
RP SCHULTZ, ME (corresponding author), UNIV NEBRASKA,DEPT AGRON,LINCOLN,NE 68583, USA.
CR CASELEY JC, 1972, P BR WEED CONTROL C, V11, P641
   CLAUS JS, 1976, WEED SCI, V24, P149, DOI 10.1017/S0043174500065644
   FANG SC, 1951, ARCH BIOCHEM BIOPHYS, V32, P249, DOI 10.1016/0003-9861(51)90270-6
   FAWCETT RS, 1976, P N CTR WEED CONTROL, V31, P159
   GIGAX DR, 1976, P N CTR WEED CONTROL, V31, P29
   GOTTRUP O, 1976, WEED RES, V16, P197, DOI 10.1111/j.1365-3180.1976.tb00402.x
   RIOUX R, 1974, CAN J PLANT SCI, V54, P397, DOI 10.4141/cjps74-060
   SANDBERG CL, 1977, N CTR WEED CONTROL C, V34, P363
   SCHULTZ ME, 1979, AGRON J, V71, P723, DOI 10.2134/agronj1979.00021962007100050007x
   SCHULTZ ME, 1979, WEED SCI, V27
   SUWANKETNIKOM R, 1976, P N CENT WEED CONTRO, V31, P141
   UPCHURCH RP, 1972, WEED SCI SOC AM ABST, P80
   WEINTRAUB RL, 1952, PLANT PHYSIOL, V27, P293, DOI 10.1104/pp.27.2.293
   WYRILL JB, 1976, WEED SCI, V24, P557, DOI 10.1017/S0043174500062949
   ZANDSTRA BH, 1977, WEED SCI, V25, P268, DOI 10.1017/S0043174500033452
NR 15
TC 61
Z9 64
U1 0
U2 4
PU WEED SCI SOC AMER
PI CHAMPAIGN
PA 309 W CLARK ST, CHAMPAIGN, IL 61820
SN 0043-1745
J9 WEED SCI
JI Weed Sci.
PY 1980
VL 28
IS 1
BP 13
EP 20
DI 10.1017/S0043174500027685
PG 8
WC Agronomy; Plant Sciences
SC Agriculture; Plant Sciences
GA JE877
UT WOS:A1980JE87700004
DA 2021-10-15
ER

PT J
AU Cahill, JF
   Castelli, JP
   Casper, BB
AF Cahill, JF
   Castelli, JP
   Casper, BB
TI The herbivory uncertainty principle: Visiting plants can alter herbivory
SO ECOLOGY
LA English
DT Article
DE Apocynum cannabinum; Cirsium arvense; experimental methods; Heisenberg
   Uncertainty Principle; herbivory; Linaria vulgaris; observer effect; old
   field; Poa pratensis; Potentilla recta; Solanum carolinense; visitation
   effect
ID INSECT HERBIVORY; COMPETITION; EXPRESSION; FITNESS; STRESS; GENES; TOUCH
AB In 1927, Werner Heisenberg proposed that there are fundamental limitations to the study of subatomic particles, as the act of measuring them affects their behavior. Here we show that experimenter-induced uncertainty also applies in plant ecology, with potentially dramatic consequences for field biologists. We tested whether the simple act of visiting marked plants once per week for eight weeks influenced the intensity of herbivory experienced by six plant species in an old field community. Half of the plants were touched once per week to simulate taking morphological measures, while the other half were left undisturbed (neither Visited nor touched). After eight weeks, visitation resulted in (1) decreased leaf damage by insects on one species, (2) increased leaf damage on a second species, (3) a marginally significant increase in survival for a third species, and (4) no effect on the remaining three species. These results serve as an important reminder that seemingly benign experimental methods may themselves dramatically affect the performance of experimental subjects. Our results raise concern about studies that use repeated visitation of focal plants either to compare rates of herbivory among species or to investigate some factor that can either directly or indirectly be influenced by the rate of herbivory (e.g., seed production, competition, etc.). Since The six species in our study responded differently to visitation, visitation effects must be accounted for in the design of future field experiments.
C1 Univ Delaware, Dept Biol Sci, Newark, DE 19716 USA.
   Univ Penn, Dept Biol, Philadelphia, PA 19104 USA.
RP Cahill, JF (corresponding author), Univ Alberta, Dept Biol Sci, Edmonton, AB T6G 2E9, Canada.
EM jc.cahill@ualberta.ca
RI Cahill, James F/B-6147-2015
OI Cahill, James F/0000-0002-4110-1516
CR BIDDINGTON NL, 1986, PLANT GROWTH REGUL, V4, P103, DOI 10.1007/BF00025193
   Bolter CJ, 1997, J CHEM ECOL, V23, P1003, DOI 10.1023/B:JOEC.0000006385.70652.5e
   BOWERS MD, 1993, ECOLOGY, V74, P1778, DOI 10.2307/1939936
   BRAAM J, 1990, CELL, V60, P357, DOI 10.1016/0092-8674(90)90587-5
   BRITTON N, 1970, ILLUSTRATED FLORA NO
   Cahill JF, 1999, ECOLOGY, V80, P466, DOI 10.1890/0012-9658(1999)080[0466:FEOIBA]2.0.CO;2
   CAHILL JF, 1997, THESIS U PENNSYLVANI
   Cipollini DF, 1997, OECOLOGIA, V111, P84, DOI 10.1007/s004420050211
   COLEY PD, 1985, SCIENCE, V230, P895, DOI 10.1126/science.230.4728.895
   COLEY PD, 1983, ECOL MONOGR, V53, P209, DOI 10.2307/1942495
   DUDT JF, 1994, ECOLOGY, V75, P86, DOI 10.2307/1939385
   Fritz RS, 1992, PLANT RESISTANCE HER
   Harper J.L., 1977, POPULATION BIOL PLAN
   Heisenberg W., 1927, Zeitschrift fur Physik, V43, P172, DOI 10.1007/BF01397280
   Jackson RV, 1999, OIKOS, V87, P561, DOI 10.2307/3546820
   JAFFE MJ, 1993, PLANT GROWTH REGUL, V12, P313, DOI 10.1007/BF00027213
   KRAUS E, 1994, PHYSIOL PLANTARUM, V91, P631, DOI 10.1111/j.1399-3054.1994.tb02998.x
   Latimer JG, 1999, HORTSCIENCE, V34, P235, DOI 10.21273/HORTSCI.34.2.235
   LOUDA SM, 1984, ECOLOGY, V65, P1379, DOI 10.2307/1939118
   LOUDA SM, 1995, ECOLOGY, V76, P229, DOI 10.2307/1940645
   MALLET J, 1987, J ANIM ECOL, V56, P377, DOI 10.2307/5054
   MARQUIS RJ, 1984, SCIENCE, V226, P537, DOI 10.1126/science.226.4674.537
   Mauch F, 1997, PLANT PHYSIOL, V114, P1561, DOI 10.1104/pp.114.4.1561
   MCEVOY PB, 1993, ECOL MONOGR, V63, P55, DOI 10.2307/2937123
   Mizoguchi T, 1996, P NATL ACAD SCI USA, V93, P765, DOI 10.1073/pnas.93.2.765
   Pare PW, 1997, PLANT PHYSIOL, V114, P1161, DOI 10.1104/pp.114.4.1161
   READER RJ, 1992, ECOLOGY, V73, P373, DOI 10.2307/1938748
   Rose USR, 1996, PLANT PHYSIOL, V111, P487, DOI 10.1104/pp.111.2.487
   SINGER MC, 1981, ECOL ENTOMOL, V6, P215, DOI 10.1111/j.1365-2311.1981.tb00609.x
   *SPSS, 1998, SPSS 9 0 WIND
   vandeKoppel J, 1996, ECOLOGY, V77, P736, DOI 10.2307/2265498
   VANEMDEN VK, 1990, ENTOMOLOGIST, V109, P184
   White T.C., 1993, INADEQUATE ENV NITRO
NR 33
TC 60
Z9 60
U1 1
U2 17
PU WILEY
PI HOBOKEN
PA 111 RIVER ST, HOBOKEN 07030-5774, NJ USA
SN 0012-9658
EI 1939-9170
J9 ECOLOGY
JI Ecology
PD FEB
PY 2001
VL 82
IS 2
BP 307
EP 312
DI 10.2307/2679860
PG 6
WC Ecology
SC Environmental Sciences & Ecology
GA 403VX
UT WOS:000167064100001
DA 2021-10-15
ER

PT J
AU Guan, LP
   Liu, BY
AF Guan, Li-Ping
   Liu, Bing-Yu
TI Antidepressant-like effects and mechanisms of flavonoids and related
   analogues
SO EUROPEAN JOURNAL OF MEDICINAL CHEMISTRY
LA English
DT Review
DE Flavonoids; Chalcones; Flavanones; Antidepressant-like effect;
   Structure-activity relationship
ID APOCYNUM-VENETUM LEAVES; TAIL SUSPENSION TEST; HYPERICUM-PERFORATUM;
   XIAOBUXIN-TANG; GLYCYRRHIZA-URALENSIS; STANDARDIZED EXTRACT; MOUSE
   MODELS; INVOLVEMENT; DEPRESSION; HESPERIDIN
AB Flavonoids, possessing a basic phenylbenzopyrone core, are important components of the human diet, and are found in many medicinal plants. Flavonoids include chalcones, flavanones and their derivatives. Synthetic and natural isolated flavonoids display an enormous number of biological activities such as antitumor, antiplatelet, anti-malarial, anti-inflammatory, antidepressant and anticonvulsant properties. This review article focuses on the antidepressant-like effect, structure activity relationship and mechanism of action of total flavonoid extracts isolation from natural sources, flavonoid compounds and their related analogues. (C) 2016 Elsevier Masson SAS. All rights reserved.
C1 [Guan, Li-Ping] Zhejiang Ocean Univ, Food & Pharm Coll, Zhoushan 316022, Zhejiang, Peoples R China.
   Zhejiang Prov Engn Technol Res Ctr Marine Biomed, Zhoushan 316022, Zhejiang, Peoples R China.
RP Guan, LP (corresponding author), Zhejiang Ocean Univ, Food & Pharm Coll, Zhoushan 316022, Zhejiang, Peoples R China.
EM glp730@163.com
FU National Science Foundation of ChinaNational Natural Science Foundation
   of China (NSFC) [30960458]; Natural Science Foundation of Zhejiang
   Province of ChinaNatural Science Foundation of Zhejiang Province
   [Y14C190001]
FX This work was supported by the National Science Foundation of China (No.
   30960458), and the Natural Science Foundation of Zhejiang Province of
   China (No. Y14C190001). We would like to express our gratitude to the
   past and present members of the group, as well as all of our
   collaborators for their contribution to our and studies over the years.
CR Ahmed D, 2015, ANTIOXIDANTS-BASEL, V4, P394, DOI 10.3390/antiox4020394
   Albuquerque TG, 2016, FOOD CHEM, V193, P187, DOI 10.1016/j.foodchem.2014.06.044
   Ammendola S, 2015, Rev Med Brux, V36, P421
   An L, 2008, PROG NEURO-PSYCHOPH, V32, P1484, DOI 10.1016/j.pnpbp.2008.05.005
   An L, 2008, PHARMACOL BIOCHEM BE, V89, P572, DOI 10.1016/j.pbb.2008.02.014
   Anjaneyulu M., 2003, MED FOOD, V6, P391
   Arborelius L, 1999, J ENDOCRINOL, V160, P1, DOI 10.1677/joe.0.1600001
   Bahramsoltani R, 2015, REV NEUROSCIENCE, V26, P699, DOI 10.1515/revneuro-2015-0009
   BARDEN N, 1995, TRENDS NEUROSCI, V18, P6, DOI 10.1016/0166-2236(95)93942-Q
   Bhattamisra SK, 2008, J ETHNOPHARMACOL, V117, P51, DOI 10.1016/j.jep.2008.01.012
   Bjorkholm C, 2016, NEUROPHARMACOLOGY, V102, P72, DOI 10.1016/j.neuropharm.2015.10.034
   Bukhari SNA, 2012, MINI-REV MED CHEM, V12, P1394
   Butterweck V, 2000, PLANTA MED, V66, P3, DOI 10.1055/s-2000-11119
   Butterweck V, 2001, BIOL PHARM BULL, V24, P848, DOI 10.1248/bpb.24.848
   Calapai G, 2001, PHARMACOPSYCHIATRY, V34, P45, DOI 10.1055/s-2001-15180
   Can OD, 2013, EUR J PHARMACOL, V699, P250, DOI 10.1016/j.ejphar.2012.10.017
   Carde Soufiane, 2016, Soins Psychiatr, P41, DOI 10.1016/j.spsy.2015.11.010
   Cassani J, 2014, MOLECULES, V19, P21442, DOI 10.3390/molecules191221442
   Coleta M, 2008, BEHAV BRAIN RES, V189, P75, DOI 10.1016/j.bbr.2007.12.010
   Demir EA, 2016, ACTA NEUROPSYCHIATR, V28, P23, DOI 10.1017/neu.2015.45
   Dhingra D, 2006, PROG NEURO-PSYCHOPH, V30, P449, DOI 10.1016/j.pnpbp.2005.11.019
   Donato F, 2014, BRAIN RES BULL, V104, P19, DOI 10.1016/j.brainresbull.2014.03.004
   Du Bingjian, 2014, BMC Complement Altern Med, V14, P326, DOI 10.1186/1472-6882-14-326
   Duman RS, 1997, ARCH GEN PSYCHIAT, V54, P597
   Ebrahimzadeh MA, 2013, EUR REV MED PHARMACO, V17, P2609
   Ekeanyanwu RC, 2015, CHIN J NAT MEDICINES, V13, P183, DOI 10.1016/S1875-5364(15)30003-0
   El-Marasy SA, 2014, CAN J PHYSIOL PHARM, V92, P945, DOI 10.1139/cjpp-2014-0281
   Emami S, 2013, EUR J MED CHEM, V66, P480, DOI 10.1016/j.ejmech.2013.06.008
   Fan Zi-Zhou, 2012, Yao Xue Xue Bao, V47, P1612
   Filho CB, 2013, EUR J PHARMACOL, V698, P286, DOI 10.1016/j.ejphar.2012.11.003
   Freitas M, 2014, EUR J MED CHEM, V86, P153, DOI 10.1016/j.ejmech.2014.08.035
   Gaffrey MS, 2013, NEUROBIOL DIS, V52, P38, DOI 10.1016/j.nbd.2012.06.012
   Gonzalez-Cortazar M, 2013, MOLECULES, V18, P13260, DOI 10.3390/molecules181113260
   Guan L-P, 2013, Drug Res (Stuttg), V63, P46, DOI 10.1055/s-0032-1333229
   Guan LP, 2014, NEUROCHEM RES, V39, P313, DOI 10.1007/s11064-013-1224-8
   Guan LP, 2013, MED CHEM RES, V22, P5218, DOI 10.1007/s00044-013-0517-4
   HAIER RJ, 1988, NEUROPSYCHOBIOLOGY, V20, P62, DOI 10.1159/000118474
   Han XH, 2007, ARCH PHARM RES, V30, P13, DOI 10.1007/BF02977772
   Harborne JB, 2000, PHYTOCHEMISTRY, V55, P481, DOI 10.1016/S0031-9422(00)00235-1
   Herrera-Ruiz M, 2011, PHYTOMEDICINE, V18, P1255, DOI 10.1016/j.phymed.2011.06.018
   Ishisaka M, 2011, BIOL PHARM BULL, V34, P1481, DOI 10.1248/bpb.34.1481
   Jin X, 2012, EUR J MED CHEM, V56, P203, DOI 10.1016/j.ejmech.2012.08.026
   Karakaya S, 1999, FOOD CHEM, V66, P289, DOI 10.1016/S0308-8146(99)00049-7
   Kaster MP, 2016, EUR J PHARMACOL, V771, P236, DOI 10.1016/j.ejphar.2015.12.029
   Katsori AM, 2011, EXPERT OPIN THER PAT, V21, P1575, DOI 10.1517/13543776.2011.596529
   Kontogiorgis C, 2008, MINI-REV MED CHEM, V8, P1224, DOI 10.2174/138955708786141034
   Lai Z., 2001, COLL TRADIT CHIN MED, V3, P266
   Li LF, 2013, EUR J PHARMACOL, V711, P42, DOI 10.1016/j.ejphar.2013.04.008
   Li RP, 2015, NEUROSCI LETT, V594, P17, DOI 10.1016/j.neulet.2015.03.040
   Liu B, 2015, NEUROSCIENCE, V294, P193, DOI 10.1016/j.neuroscience.2015.02.053
   Liu X, 2013, PHARMACOLOGY, V91, P185, DOI 10.1159/000346920
   Liu X, 2012, J MED CHEM, V55, P8524, DOI 10.1021/jm301099x
   Liu X, 2010, J MED CHEM, V53, P8274, DOI 10.1021/jm101206p
   Lopez AD, 1998, NAT MED, V4, P1241, DOI 10.1038/3218
   Losi G, 2004, EUR J PHARMACOL, V502, P41, DOI 10.1016/j.ejphar.2004.08.043
   Lv QQ, 2014, BIOL PHARM BULL, V37, P987, DOI 10.1248/bpb.b13-00968
   Machado Dariiele G., 2008, EUR J PHARMACOL, V587, P163
   Mai LH, 2015, EUR J MED CHEM, V93, P93, DOI 10.1016/j.ejmech.2015.01.012
   Matos M.J., 2014, EXPERT OPIN THER PAT, V25, P1
   Meng C, 2015, PLANT PHYSIOL BIOCH, V96, P388, DOI 10.1016/j.plaphy.2015.08.019
   Meng X, 1996, Zhongguo Zhong Yao Za Zhi, V21, P683
   Messaoudi M, 2008, NUTR NEUROSCI, V11, P269, DOI 10.1179/147683008X344165
   Middleton E, 2000, PHARMACOL REV, V52, P673
   Mohan M, 2013, NAT PROD RES, V27, P2140, DOI 10.1080/14786419.2013.778853
   Nakazawa T, 2003, BIOL PHARM BULL, V26, P474, DOI 10.1248/bpb.26.474
   Naughton M, 2000, HUM PSYCHOPHARM CLIN, V15, P397, DOI 10.1002/1099-1077(200008)15:6<397::AID-HUP212>3.3.CO;2-C
   Nogueira MS, 2015, J AGR FOOD CHEM, V63, P6939, DOI 10.1021/acs.jafc.5b01588
   Noldner M, 2002, PLANTA MED, V68, P577, DOI 10.1055/s-2002-32908
   Nowakowska Z, 2007, EUR J MED CHEM, V42, P125, DOI 10.1016/j.ejmech.2006.09.019
   Park Soo-Hyun, 2010, Exp Neurobiol, V19, P30, DOI 10.5607/en.2010.19.1.30
   PETTY F, 1995, BIOL PSYCHIAT, V38, P578, DOI 10.1016/0006-3223(95)00049-7
   Rahman M.A., 2011, CHEM SCI J, V2
   Raj R, 2015, EUR J MED CHEM, V95, P230, DOI 10.1016/j.ejmech.2015.03.045
   Roohbakhsh A, 2014, LIFE SCI, V113, P1, DOI 10.1016/j.lfs.2014.07.029
   Saraceni Megan M, 2014, J Pharm Pract, V27, P389, DOI 10.1177/0897190013516504
   [沈自尹 Shen Ziyin], 2004, [中国免疫学杂志, Chinese Journal of Immunology], V20, P59
   Shewale PB, 2012, INDIAN J PHARMACOL, V44, P454, DOI 10.4103/0253-7613.99303
   Singh P, 2014, EUR J MED CHEM, V85, P758, DOI 10.1016/j.ejmech.2014.08.033
   Sinha S., 2013, J MOD MED CHEM, V1, P64
   Souza LC, 2013, PROG NEURO-PSYCHOPH, V40, P103, DOI 10.1016/j.pnpbp.2012.09.003
   Sui X, 2012, MED CHEM RES, V21, P1290, DOI 10.1007/s00044-011-9640-2
   Thase ME, 2003, J CLIN PSYCHIAT, V64, P18
   Wang WX, 2008, PROG NEURO-PSYCHOPH, V32, P1179, DOI 10.1016/j.pnpbp.2007.12.021
   Wedzony K, 2013, PHARMACOL REP, V65, P1471
   Wu M, 2015, MOLECULES, V20, P6925, DOI 10.3390/molecules20046925
   Wurglics M, 2006, CLIN PHARMACOKINET, V45, P449, DOI 10.2165/00003088-200645050-00002
   Xie C, 2014, MED CHEM, V10, P789, DOI 10.2174/1573406410666140328125641
   Yadav VR, 2011, INT IMMUNOPHARMACOL, V11, P295, DOI 10.1016/j.intimp.2010.12.006
   Yi LT, 2008, LIFE SCI, V82, P741, DOI 10.1016/j.lfs.2008.01.007
   Yi LT, 2014, PROG NEURO-PSYCHOPH, V48, P135, DOI 10.1016/j.pnpbp.2013.10.002
   Yi LT, 2010, PROG NEURO-PSYCHOPH, V34, P1223, DOI 10.1016/j.pnpbp.2010.06.024
   Zhang M.Z., 2012, CHIN TRADIT HERB DRU, V43, P2468
   Zhang M.Z., 2011, LI SHI ZHEN MED MAT, V22, P2319
   Zhang You-Zhi, 2008, Zhongguo Yaolixue Yu Dulixue Zazhi, V22, P1
   Zhang YZ, 2007, CHINESE MED J-PEKING, V120, P1792, DOI 10.1097/00029330-200710020-00012
   Zhao DH, 2011, ASIAN J CHEM, V23, P1129
   Zhao ZY, 2008, BEHAV BRAIN RES, V194, P108, DOI 10.1016/j.bbr.2008.06.030
   Zhen LL, 2012, BEHAV BRAIN RES, V228, P359, DOI 10.1016/j.bbr.2011.12.017
   Zhen XH, 2016, CHEM BIOL DRUG DES, V87, P858, DOI 10.1111/cbdd.12717
   Zheng MZ, 2013, J ETHNOPHARMACOL, V147, P108, DOI 10.1016/j.jep.2013.02.015
   Zheng MZ, 2012, PHYTOMEDICINE, V19, P145, DOI 10.1016/j.phymed.2011.06.029
   赵东海, 2010, [时珍国医国药, Lishizhen Medicine and Materia Medica Research], V21, P1115
NR 102
TC 57
Z9 63
U1 1
U2 58
PU ELSEVIER FRANCE-EDITIONS SCIENTIFIQUES MEDICALES ELSEVIER
PI ISSY-LES-MOULINEAUX
PA 65 RUE CAMILLE DESMOULINS, CS50083, 92442 ISSY-LES-MOULINEAUX, FRANCE
SN 0223-5234
EI 1768-3254
J9 EUR J MED CHEM
JI Eur. J. Med. Chem.
PD OCT 4
PY 2016
VL 121
BP 47
EP 57
DI 10.1016/j.ejmech.2016.05.026
PG 11
WC Chemistry, Medicinal
SC Pharmacology & Pharmacy
GA DU5RT
UT WOS:000382269700005
PM 27214511
OA Bronze
DA 2021-10-15
ER

PT J
AU Lee, EJ
   Kim, SR
   Kim, J
   Kim, YC
AF Lee, EJ
   Kim, SR
   Kim, J
   Kim, YC
TI Hepatoprotective phenylpropanoids from Scrophularia buergeriana roots
   against CCl4-induced toxicity: Action mechanism and structure-activity
   relationship
SO PLANTA MEDICA
LA English
DT Article
DE Scrophularia buergeriana; Scrophulariaceae; phenylpropanoids; carbon
   tetrachloride; hepatoprotective activity; structure-activity
   relationship
ID MICROSOMAL GLUTATHIONE TRANSFERASE; RAT-LIVER; DEPENDENT PROTECTION;
   LIPID-PEROXIDATION; APOCYNUM-VENETUM; S-TRANSFERASES; FRUITS;
   NINGPOENSIS; GLYCOSIDES
AB Phenylpropanoids isolated from the roots of Scrophalaria buergeriana MIQ. (Scrophulariaceae) protected primary cultures of rat hepatocytes from toxicity induced by carbon tetrachloride (CCl4). In this report, we show that two of these phenylpropanoids, 4-O-E-p-methoxycinnamoyl-alpha-L-rhamnopyranoside ester (1) and p-methoxycinnamic acid (3) have significant hepatoprotective activity; another phenylpropanoid used for comparison, isoferulic acid (11), was equally active. To determine the mechanism(s) by which these three phenylpropanoids exerted their hepatoprotective activity, we measured activities of enzymes involved in the glutathione (GSH) redox system and assayed the level of hepatic mitochondrial GSH. The GSH levels in primary cultures of rat hepatocytes were significantly reduced with CCl4 insult, but were significantly preserved by the treatment with these three phenylpropanoids. The activities of glutathione disulfide reductase and glutathione-S-transferase which normally decrease in CCl4-injured rat hepatocytes were significantly preserved by the treatment with these three phenylpropanoids. In addition, in CCl4-injured rat hepatocytes, the increased formation of malondialdehyde, a byproduct of lipid peroxidation, was reduced by the treatment with these phenylpropanoids. We determined the essential structural moiety within these three phenylpropanoids needed to exert hepatoprotective activity. The alpha,beta-unsaturated ester moiety seemed to be essential for exerting hepatoprotective activity.
C1 Seoul Natl Univ, Coll Pharm, Kwanak Gu, Seoul 151742, South Korea.
RP Kim, YC (corresponding author), Seoul Natl Univ, Coll Pharm, Kwanak Gu, San 56-1, Seoul 151742, South Korea.
EM youngkim@plaza.snu.ac.kr
RI Kim, Jinwoong/G-6289-2013
OI Kim, Jinwoong/0000-0001-9579-738X
CR BERRY MN, 1969, J CELL BIOL, V43, P506, DOI 10.1083/jcb.43.3.506
   BOYER TD, 1984, BIOCHEM J, V217, P179, DOI 10.1042/bj2170179
   CALIS I, 1987, PHYTOCHEMISTRY, V26, P2057, DOI 10.1016/S0031-9422(00)81758-6
   CARLBERG I, 1975, J BIOL CHEM, V250, P5475
   Fan WZ, 1999, CHEM PHARM BULL, V47, P1049, DOI 10.1248/cpb.47.1049
   FLOHE L, 1984, METHOD ENZYMOL, V105, P114
   GIBSON GG, 1988, INTRO DRUG METABOLIS, P239
   HABIG WH, 1974, J BIOL CHEM, V249, P7130
   HIKINO H, 1984, PLANTA MED, V50, P248, DOI 10.1055/s-2007-969690
   Ip SP, 1996, FREE RADICAL BIO MED, V21, P709, DOI 10.1016/0891-5849(96)00179-7
   KAJIMOTO T, 1989, PHYTOCHEMISTRY, V28, P2701, DOI 10.1016/S0031-9422(00)98071-3
   Kim SR, 2000, PHYTOCHEMISTRY, V54, P503, DOI 10.1016/S0031-9422(00)00110-2
   Kim SY, 1997, ARCH PHARM RES, V20, P529, DOI 10.1007/BF02975206
   Li JX, 1998, PLANTA MED, V64, P628, DOI 10.1055/s-2006-957535
   Li YM, 1999, PHYTOCHEMISTRY, V50, P101, DOI 10.1016/S0031-9422(98)00477-4
   LOWRY OH, 1951, J BIOL CHEM, V193, P265
   MEISTER A, 1983, ANNU REV BIOCHEM, V52, P711, DOI 10.1146/annurev.bi.52.070183.003431
   MOSIALOU E, 1989, ARCH BIOCHEM BIOPHYS, V275, P289, DOI 10.1016/0003-9861(89)90375-5
   MOSIALOU E, 1993, BIOCHEM PHARMACOL, V45, P1645, DOI 10.1016/0006-2952(93)90305-G
   OHKAWA H, 1979, ANAL BIOCHEM, V95, P351, DOI 10.1016/0003-2697(79)90738-3
   REITMAN S, 1957, AM J CLIN PATHOL, V28, P56, DOI 10.1093/ajcp/28.1.56
   SLATER TF, 1984, BIOCHEM J, V222, P1
   TIETZE F, 1969, ANAL BIOCHEM, V27, P502, DOI 10.1016/0003-2697(69)90064-5
   Xiong QB, 2000, PLANTA MED, V66, P127, DOI 10.1055/s-2000-11135
   YAMAMOTO A, 1993, CHEM PHARM BULL, V41, P1780
   ZHU YP, 1998, CHINESE MATERIA MED, P161
NR 26
TC 53
Z9 55
U1 0
U2 12
PU GEORG THIEME VERLAG KG
PI STUTTGART
PA RUDIGERSTR 14, D-70469 STUTTGART, GERMANY
SN 0032-0943
EI 1439-0221
J9 PLANTA MED
JI Planta Med.
PD MAY
PY 2002
VL 68
IS 5
BP 407
EP 411
DI 10.1055/s-2002-32081
PG 5
WC Plant Sciences; Chemistry, Medicinal; Integrative & Complementary
   Medicine; Pharmacology & Pharmacy
SC Plant Sciences; Pharmacology & Pharmacy; Integrative & Complementary
   Medicine
GA 562WH
UT WOS:000176221600005
PM 12058315
DA 2021-10-15
ER

PT J
AU Grant, JB
AF Grant, Jacqualine B.
TI Ontogenetic colour change and the evolution of aposematism: a case study
   in panic moth caterpillars
SO JOURNAL OF ANIMAL ECOLOGY
LA English
DT Article
DE fitness; Lepidoptera; life history; optimal foraging; warning colours
ID WARNING COLORATION; APOCYNUM-CANNABINUM; PHYLOGENETIC ANALYSIS;
   GROUP-SIZE; SIGNALS; PREY; DEFENSE; GREGARIOUSNESS; ENCOUNTERS; SURVIVAL
AB 1. Aposematism is a widely used antipredator strategy in which an organism possesses both warning coloration and unprofitable characters. Theoretical evidence suggests that aposematic colour should develop when high opportunity costs imposed by crypsis force an organism to engage in conspicuous behaviours. Hence, it is expected that ontogenetic colour change (OCC) in larval insects should include aposematism when foraging needs compel behavioural modifications that preclude a continued state of crypsis.
   2. To test this idea, I first investigated whether OCC in caterpillars of the panic moth Saucrobotys futilalis was indicative of a switch from cryptic to aposematic coloration. I then examined the context of panic moth OCC as it related to foraging patterns and behavioural conspicuousness.
   3. Early Saucrobotys instars are a cryptic green, but later instars become progressively more orange and develop black spots. Early instar larvae forage cryptically on the inner parenchyma of silked-together host plant leaves to avoid predation, but are rapidly forced to engage in conspicuous foraging behaviours as they outgrow the resources afforded by their shelters. Both coloration and behaviour reach maximal conspicuousness in final instar larvae.
   4. As predicted, OCC encompassed a change from crypsis to aposematism in Saucrobotys. Aposematic function was demonstrated by changes in both antipredator behaviour patterns and effectiveness of predator deterrence in early and late instars. Moreover, increased opportunity costs of crypsis and behavioural conspicuousness coincided with the onset of aposematic coloration.
   5. This pattern of OCC suggests that aposematic coloration in Saucrobotys develops as a response to constraints imposed by crypsis. Moreover, my study illustrates the importance of the study of ontogenetic patterns in determining how behaviour, morphology, and predator responses interact to influence the initial evolution of phenomena such as aposematism.
C1 Cornell Univ, Dept Neurobiol & Behav, Ithaca, NY 14853 USA.
RP Grant, JB (corresponding author), Michigan Technol Univ, Sch Forest Resources & Environm Sci, Houghton, MI 49931 USA.
EM jbgrant@mtu.edu
CR ABE F, 1994, CHEM PHARM BULL, V42, P2028, DOI 10.1248/cpb.42.2028
   Alatalo RV, 1996, NATURE, V382, P708, DOI 10.1038/382708a0
   ALLYSON S, 1981, CAN ENTOMOL, V113, P463, DOI 10.4039/Ent113463-6
   Bleicher S, 2005, CONT COLOR THEORY US
   BOOTH CL, 1990, BIOL J LINN SOC, V40, P125, DOI 10.1111/j.1095-8312.1990.tb01973.x
   Bowers M. Deane, 1993, P331
   Briscoe AD, 2001, ANNU REV ENTOMOL, V46, P471, DOI 10.1146/annurev.ento.46.1.471
   BRODIE ED, 1981, J HERPETOL, V15, P235, DOI 10.2307/1563386
   Brodie ED, 2001, P NATL ACAD SCI USA, V98, P7884, DOI 10.1073/pnas.141075998
   BRODIE ED, 1977, COPEIA, P523, DOI 10.2307/1443271
   BROWER LP, 1984, S R ENTOMOL SOC LOND, V11, P110
   Clark BR, 1997, ECOL ENTOMOL, V22, P408, DOI 10.1046/j.1365-2311.1997.00091.x
   Costa James T., 1996, Journal of Research on the Lepidoptera, V32, P89
   Cott H. B., 1940, ADAPTIVE COLORATION
   Dale J, 2000, P ROY SOC B-BIOL SCI, V267, P2143, DOI 10.1098/rspb.2000.1261
   EISNER T, 1995, P NATL ACAD SCI USA, V92, P50, DOI 10.1073/pnas.92.1.50
   EISNER T, 1991, Psyche (Cambridge), V98, P111, DOI 10.1155/1991/95350
   Endler J.A., 1978, Evolutionary Biology (New York), V11, P319
   Endler J. A., 1992, AM NAT, V139, P125
   ENDLER JA, 1988, PHILOS T R SOC B, V319, P505, DOI 10.1098/rstb.1988.0062
   Fordyce JA, 2001, J ANIM ECOL, V70, P997, DOI 10.1046/j.0021-8790.2001.00568.x
   Gamberale G, 1998, P ROY SOC B-BIOL SCI, V265, P889, DOI 10.1098/rspb.1998.0374
   Gamberale-Stille G, 2001, BEHAV ECOL, V12, P768, DOI 10.1093/beheco/12.6.768
   Gentry GL, 2002, ECOLOGY, V83, P3108, DOI 10.1890/0012-9658(2002)083[3108:OTCNON]2.0.CO;2
   GOLAB T, 1959, HELV CHIM ACTA, V42, P2418, DOI 10.1002/hlca.19590420713
   Grant JB, 2006, J EXP BIOL, V209, P3018, DOI 10.1242/jeb.02335
   Hatle JD, 2002, EVOL ECOL, V16, P415, DOI 10.1023/A:1020814110102
   Hatle JD, 2001, J INSECT BEHAV, V14, P479, DOI 10.1023/A:1011172006035
   Hatle JD, 1998, OECOLOGIA, V115, P260, DOI 10.1007/s004420050515
   HERREBOUT W. M., 1963, ARCH NEERLAND ZOOL, V15, P315
   Hill GE, 2000, J AVIAN BIOL, V31, P559, DOI 10.1034/j.1600-048X.2000.310415.x
   Lederhouse R.C., 1990, P175
   LEE PK, 1972, LLOYD, V35, P150
   LEIMAR O, 1986, AM NAT, V128, P469, DOI 10.1086/284581
   Lindstrom L, 2001, P ROY SOC B-BIOL SCI, V268, P357, DOI 10.1098/rspb.2000.1377
   Lindstrom L, 1999, NATURE, V397, P249, DOI 10.1038/16692
   LINTNER JA, 1896, 11 REPORT INJURIOUS
   Malcolm S.B., 1991, P251
   Mappes J, 2005, TRENDS ECOL EVOL, V20, P598, DOI 10.1016/j.tree.2005.07.011
   Marples NM, 2005, EVOLUTION, V59, P933
   Merilaita S, 2005, EVOLUTION, V59, P38
   Nakamura T, 2000, J COMP PHYSIOL A, V186, P897, DOI 10.1007/s003590000143
   Nylin Soren, 2001, Journal of the Lepidopterists' Society, V55, P69
   Oxford GS, 1998, ANNU REV ENTOMOL, V43, P619, DOI 10.1146/annurev.ento.43.1.619
   PASTEELS JM, 1983, ANNU REV ENTOMOL, V28, P263, DOI 10.1146/annurev.en.28.010183.001403
   Poulton EB, 1890, COLOURS ANIMALS THEI
   Rossini C, 2000, J CHEM ECOL, V26, P391, DOI 10.1023/A:1005457321701
   Ruxton GD, 2004, AVOIDING ATTACK EVOL
   Servedio MR, 2000, EVOLUTION, V54, P751
   Sherratt TN, 2003, AM NAT, V162, P377, DOI 10.1086/378047
   SILLENTULLBERG B, 1983, EVOLUTION, V37, P993, DOI 10.1111/j.1558-5646.1983.tb05627.x
   SILLENTULLBERG B, 1988, EVOLUTION, V42, P293, DOI [10.2307/2409233, 10.1111/j.1558-5646.1988.tb04133.x]
   Speed M, 2002, NATURE, V416, P375, DOI 10.1038/416375a
   Speed MP, 2005, P ROY SOC B-BIOL SCI, V272, P431, DOI 10.1098/rspb.2004.2968
   Stamp Nancy E., 1993, P283
   Tullberg BS, 1996, BIOL J LINN SOC, V57, P253, DOI 10.1111/j.1095-8312.1996.tb00312.x
   Wallace AR., 1889, DARWINISM EXPOSITION
   WIKLUND C, 1985, EVOLUTION, V39, P1155, DOI 10.1111/j.1558-5646.1985.tb00456.x
   Yachi S, 1998, NATURE, V394, P882, DOI 10.1038/29751
   Zar G, 1999, BIOSTATISTICAL ANAL, VFourth
NR 60
TC 52
Z9 52
U1 0
U2 41
PU BLACKWELL PUBLISHING
PI OXFORD
PA 9600 GARSINGTON RD, OXFORD OX4 2DQ, OXON, ENGLAND
SN 0021-8790
J9 J ANIM ECOL
JI J. Anim. Ecol.
PD MAY
PY 2007
VL 76
IS 3
BP 439
EP 447
DI 10.1111/j.1365-2656.2007.01216.x
PG 9
WC Ecology; Zoology
SC Environmental Sciences & Ecology; Zoology
GA 155WI
UT WOS:000245608900003
PM 17439461
OA Bronze
DA 2021-10-15
ER

PT J
AU Dobler, S
   Farrell, BD
AF Dobler, S
   Farrell, BD
TI Host use evolution in Chrysochus milkweed beetles: evidence from
   behaviour, population genetics and phylogeny
SO MOLECULAR ECOLOGY
LA English
DT Article
DE Chrysochus; Chrysomelidae; genetic differentiation; host plant
   evolution; host plant preference; specialization
ID APPLE MAGGOT FLY; MITOCHONDRIAL-DNA; SWALLOWTAIL BUTTERFLIES;
   OVIPOSITION PREFERENCE; EUROSTA-SOLIDAGINIS; INSECT POPULATIONS;
   TRADE-OFFS; SPECIALIZATION; DIFFERENTIATION; DIVERSIFICATION
AB In two sister species of leaf beetles with overlapping host associations, Chrysochus auratus and C. cobaltinus, we established diet breadth and food preference of local populations for evaluation together with genetic differentiation between populations. While C. auratus turned out to be monophagous on the same plant wherever we collected the beetles, the studied populations of C. cobaltinus fed on three different plant species in the field. Plant preference and ranking of the potential host plants significantly differed between these populations. The amount of genetic differentiation between populations was measured by a polymerase chain reaction-restriction fragment length polymorphism (PCR-RFLP) assay of a 1300 bp mitochondrial DNA (mtDNA) sequence. In addition, the dominant genotypes of all populations were sequenced. No genetic differentiation between the populations of C. auratus could be detected in the RFLP assay and sequence divergence was low (= 0.3%). In C. cobaltinus, on the other hand, genetic differentiation between populations was high, revealing a lack of gene flow over a much smaller scale and a maximum of 1.3% sequence divergence. C. cobaltinus thereby has the prerequisites for host race formation on different plants from the original host spectrum. Our sequence-based phylogeny estimate allows us to reconstruct historical diet evolution in Chrysochus Starting from an original association with Asclepiadaceae, the common ancestor of C. auratus and C. cobaltinus included Apocynaceae in its diet. The strict specialization on Apocynum and the loss of acceptance of Asclepiadaceae observed in C. auratus could have resulted from a process similar to that displayed by C. cobaltinus populations.
C1 Univ Freiburg, Inst Biol 1, D-79104 Freiburg, Germany.
   Harvard Univ, Museum Comparat Zool, Cambridge, MA 02138 USA.
RP Dobler, S (corresponding author), Univ Freiburg, Inst Biol 1, Albertstr 21A, D-79104 Freiburg, Germany.
EM doblers@uni-freiburg.de
OI Dobler, Susanne/0000-0002-0635-7719
CR Arnett R.H., 1968, BEETLES US MANUAL ID
   AVISE JC, 1991, ANNU REV GENET, V25, P45, DOI 10.1146/annurev.ge.25.120191.000401
   Bernays E. A., 1994, Host-plant selection by phytophagous insects.
   BROWER LP, 1982, J CHEM ECOL, V8, P579, DOI 10.1007/BF00989631
   Brown JM, 1997, MOL ECOL, V6, P215, DOI 10.1046/j.1365-294X.1997.t01-1-00171.x
   BUSH GL, 1994, TRENDS ECOL EVOL, V9, P285, DOI 10.1016/0169-5347(94)90031-0
   CLARY DO, 1985, J MOL EVOL, V22, P252, DOI 10.1007/BF02099755
   CRAIG TP, 1993, EVOLUTION, V47, P1696, DOI [10.2307/2410214, 10.1111/j.1558-5646.1993.tb01262.x]
   CROZIER RH, 1993, GENETICS, V133, P97
   DICKINSON JL, 1995, BEHAV ECOL, V6, P280, DOI 10.1093/beheco/6.3.280
   Dobler S, 1998, CHEMOECOLOGY, V8, P111, DOI 10.1007/s000490050015
   Erney SJ, 1996, ANN ENTOMOL SOC AM, V89, P804, DOI 10.1093/aesa/89.6.804
   EXCOFFIER L, 1992, GENETICS, V131, P479
   Farrell BD, 1998, BIOL J LINN SOC, V63, P553, DOI 10.1006/bijl.1997.0207
   Farrell BD, 1998, SCIENCE, V281, P555, DOI 10.1126/science.281.5376.555
   Farrell Brian D., 1993, P253
   FEDER JL, 1994, P NATL ACAD SCI USA, V91, P7990, DOI 10.1073/pnas.91.17.7990
   FERNALD M. L., 1950, GRAYS MANUAL BOT HDB
   Flook PK, 1995, J MOL EVOL, V41, P928, DOI 10.1007/BF00173173
   FOX LR, 1981, SCIENCE, V211, P887, DOI 10.1126/science.211.4485.887
   Fry JD, 1996, AM NAT, V148, pS84, DOI 10.1086/285904
   FUNK DJ, 1995, EVOLUTION, V49, P1008, DOI [10.1111/j.1558-5646.1995.tb02335.x, 10.2307/2410422]
   Futuyama D.J., 1989, P557
   Futuyama D.J., 1986, P295
   FUTUYMA DJ, 1988, ANNU REV ECOL SYST, V19, P207, DOI 10.1146/annurev.es.19.110188.001231
   FUTUYMA DJ, 1995, EVOLUTION, V49, P797, DOI [10.2307/2410403, 10.1111/j.1558-5646.1995.tb02316.x]
   Hatch M. H., 1953, BEETLES PACIFIC NW
   Hsiao T.H., 1982, Proceedings of the International Symposium on Insect-Plant Relationships, V5, P315
   JAENIKE J, 1990, ANNU REV ECOL SYST, V21, P243, DOI 10.1146/annurev.ecolsys.21.1.243
   Jermy T., 1987, P143
   JOLIVET P, 1982, Bulletin Mensuel de la Societe Linneenne de Lyon, V51, P214
   KAWECKI TJ, 1994, AM NAT, V144, P833, DOI 10.1086/285709
   Kelley ST, 1998, EVOLUTION, V52, P1731, DOI 10.1111/j.1558-5646.1998.tb02253.x
   LOPATIN IK, 1984, LEAF BEETLES CHRYSOM
   Malcolm S.B., 1991, P251
   MITTER C, 1988, AM NAT, V132, P107, DOI 10.1086/284840
   Mopper S, 1996, TRENDS ECOL EVOL, V11, P235, DOI 10.1016/0169-5347(96)10036-7
   PAPAJ DR, 1988, OECOLOGIA, V76, P538, DOI 10.1007/BF00397866
   Peterson Merrill A., 1998, P263
   ROININEN H, 1993, EVOLUTION, V47, P300, DOI [10.2307/2410137, 10.1111/j.1558-5646.1993.tb01218.x]
   SADY MB, 1994, COLEOPTS BULL, V48, P299
   SCHNEIDER S, 1997, ARLEQUIN VERSION 1 1
   Sennblad B, 1996, PLANT SYST EVOL, V202, P153, DOI 10.1007/BF00983380
   SIMON C, 1994, ANN ENTOMOL SOC AM, V87, P651, DOI 10.1093/aesa/87.6.651
   SINGER MC, 1989, ANIM BEHAV, V37, P751, DOI 10.1016/0003-3472(89)90061-4
   SINGER MC, 1993, NATURE, V361, P251, DOI 10.1038/361251a0
   SINGER MC, 1988, EVOLUTION, V42, P977, DOI [10.2307/2408913, 10.1111/j.1558-5646.1988.tb02516.x]
   SINGER MC, 1995, EVOLUTION, V49, P351
   SLATKIN M, 1987, SCIENCE, V236, P787, DOI 10.1126/science.3576198
   Strong DL, 1984, INSECTS PLANTS
   SWOFFORD DL, 1998, PAUP STAR PHYLOGENET
   TAKAHATA N, 1984, P NATL ACAD SCI-BIOL, V81, P1764, DOI 10.1073/pnas.81.6.1764
   THOMAS CD, 1987, ECOLOGY, V68, P1262, DOI 10.2307/1939210
   Thompson J.N., 1994, COEVOLUTIONARY PROCE
   THOMPSON JN, 1990, NATURE, V344, P148, DOI 10.1038/344148a0
   THOMPSON JN, 1993, EVOLUTION, V47, P1585, DOI 10.2307/2410169
   TONG M L, 1989, Journal of the Lepidopterists' Society, V43, P217
   WARING GL, 1990, EVOLUTION, V44, P1648, DOI [10.2307/2409344, 10.1111/j.1558-5646.1990.tb03853.x]
   Wehling WF, 1997, OECOLOGIA, V111, P209, DOI 10.1007/s004420050227
   WEIR BS, 1984, EVOLUTION, V38, P1358, DOI [10.2307/2408641, 10.1111/j.1558-5646.1984.tb05657.x]
   Whitlock MC, 1996, AM NAT, V148, pS65, DOI 10.1086/285902
   Williams Charles E., 1992, Banisteria, V1, P8
   WOODSON ROBERT E., 1954, ANN MISSOURI BOT GARD, V41, P1, DOI 10.2307/2394652
NR 63
TC 52
Z9 56
U1 0
U2 16
PU WILEY
PI HOBOKEN
PA 111 RIVER ST, HOBOKEN 07030-5774, NJ USA
SN 0962-1083
EI 1365-294X
J9 MOL ECOL
JI Mol. Ecol.
PD AUG
PY 1999
VL 8
IS 8
BP 1297
EP 1307
DI 10.1046/j.1365-294X.1999.00693.x
PG 11
WC Biochemistry & Molecular Biology; Ecology; Evolutionary Biology
SC Biochemistry & Molecular Biology; Environmental Sciences & Ecology;
   Evolutionary Biology
GA 230NB
UT WOS:000082256300006
PM 10447870
DA 2021-10-15
ER

PT J
AU An, HJ
   Wang, H
   Lan, YX
   Hashi, Y
   Chen, SZ
AF An, Haijuan
   Wang, Hong
   Lan, Yuexiang
   Hashi, Yuki
   Chen, Shizhong
TI Simultaneous qualitative and quantitative analysis of phenolic acids and
   flavonoids for the quality control of Apocynum venetum L. leaves by
   HPLC-DAD-ESI-IT-TOF-MS and HPLC-DAD
SO JOURNAL OF PHARMACEUTICAL AND BIOMEDICAL ANALYSIS
LA English
DT Article
DE Apocynum venetum L. leaves; HPLC-DAD-ESI-IT-TOF-MS; Phenolic acids;
   Flavonoids; Quantitative determination; Cluster analysis
ID OF-FLIGHT MASS; ELECTROSPRAY-IONIZATION; IDENTIFICATION; COMPONENTS
AB A reliable method based on high performance liquid chromatography-diode array detector-electrospray ionization-ion trap-time of flight-mass spectrometry (HPLC-DAD-ESI-IT-TOF-MS) was developed for the identification of phenolic acids and flavonoids in Apocynum venetum L. leaves and its adulterant, Pocynum hendersonii (Hook. f.) Woodson leaves. A total of 21 compounds were identified or tentatively identified, including 4 phenolic acids and 17 flavonoids. 3-O-caffeoylquinic acid (3-CQA) and caffeic acid were detected for the first time in A. venetum leaves; 4-O-caffeoylquinic acid (4-CQA), 3-CQA, caffeic acid, quercetin-3-O-(6 ''-O-malonyl)-galactoside, quercetin-3-O-(6 ''-O-malonyl)-glucoside, kaempferol-3-O-(6 ''-O-malonyl)-glucoside, kaempferol-3-O-(6 ''-O-acetyl)-glucoside, and kaempferol-3-O-dihexoside were detected for the first time in P. hendersonii leaves. Cluster analysis was employed to analyze 24 batches of A. venetum leaves and 5 batches of P. hendersonii leaves collected from various regions in China. The analysis, which was based on the 21 compounds, indicated that profiles of these compounds were distinct between the two species, and among A. venetum leaf samples from different origins. 18 of these 21 compounds were selected as the markers and simultaneously analyzed by HPLC-DAD for the first time. The quantitative analytical method was validated and subsequently applied to the comprehensive quality evaluation of 24 batches of A. venetum leaves. (C) 2013 Elsevier B.V. All rights reserved.
C1 [An, Haijuan; Wang, Hong; Lan, Yuexiang; Hashi, Yuki; Chen, Shizhong] Peking Univ, Sch Pharmaceut Sci, Beijing 100191, Peoples R China.
   [Hashi, Yuki] Shimadzu China Co Ltd, Beijing 100020, Peoples R China.
RP Hashi, Y (corresponding author), Peking Univ, Sch Pharmaceut Sci, 38 Xueyuan Rd, Beijing 100191, Peoples R China.
EM y-hashi@shimadzu.co.jp; chenshizhong66@163.com
FU Peking University Comprehensive Platform for Innovative Drug Research
   and Development [2009ZX09301-010]; Shimadzu (China) Company Limited
FX This research was supported by the Peking University Comprehensive
   Platform for Innovative Drug Research and Development (No.
   2009ZX09301-010). Financial and technical support received from Shimadzu
   (China) Company Limited are gratefully acknowledged.
CR Cao JG, 2013, FOOD CHEM TOXICOL, V51, P242, DOI 10.1016/j.fct.2012.09.039
   Fabre N, 2001, J AM SOC MASS SPECTR, V12, P707, DOI 10.1016/S1044-0305(01)00226-4
   Grundmann O, 2007, J ETHNOPHARMACOL, V110, P406, DOI 10.1016/j.jep.2006.09.035
   Guo S, 2011, J PHARMACEUT BIOMED, V56, P264, DOI 10.1016/j.jpba.2011.05.025
   Kamata K, 2008, J NAT MED-TOKYO, V62, P160, DOI 10.1007/s11418-007-0202-3
   Li Li-Hong, 2006, Zhongguo Zhong Yao Za Zhi, V31, P1337
   Li YL, 2005, ANTIVIR RES, V68, P1, DOI 10.1016/j.antiviral.2005.06.004
   [李玉薇 Li Yuwei], 2012, [时珍国医国药, Lishizhen Medicine and Materia Medica Research], V23, P2971
   Liu P., 2009, SPECIAL WILD EC ANIM, V3, P64
   Liu W.F., 2009, CHIN ARCH TRAD CHIN, V27, P2677
   Liu ZR, 2011, J PHARMACEUT BIOMED, V55, P557, DOI 10.1016/j.jpba.2011.02.007
   March RE, 1997, J MASS SPECTROM, V32, P351, DOI 10.1002/(SICI)1096-9888(199704)32:4<351::AID-JMS512>3.0.CO;2-Y
   National Commission of Chinese Pharmacopoeia, 2010, PHARMACOPOEIA PEOPLE, V1, P196
   QIAN Z, 1988, Bulletin of Chinese Materia Medica, V13, P44
   Rao YK, 2005, J ETHNOPHARMACOL, V100, P249, DOI 10.1016/j.jep.2005.02.039
   Shi JY, 2011, J LIQ CHROMATOGR R T, V34, P537, DOI 10.1080/10826076.2011.546173
   Shi PY, 2007, ANAL CHIM ACTA, V598, P110, DOI 10.1016/j.aca.2007.07.027
   The Pharmacopoeia Committee of the Health Ministry of People's Republic of China, 1995, PHARM PEOPL REP CHIN, V1, P182
   [王李丽 WANG Lili], 2011, [药物分析杂志, Chinese Journal of Pharmaceutical Analysis], V31, P903
   Wang S.W., 2008, J ASIA PACIFIC TRADI, V4, P9
   Xie C.X., 2005, CHINESE TRADITIONAL, V36, P235
   Xiong JH, 2013, FOOD CHEM, V138, P327, DOI 10.1016/j.foodchem.2012.10.127
   Xiong QB, 2000, PLANTA MED, V66, P127, DOI 10.1055/s-2000-11135
   Xu Hu, 2011, Yaoxue Xuebao, V46, P1004
   [杨红 Yang Hong], 2012, [药物分析杂志, Chinese Journal of Pharmaceutical Analysis], V32, P2051
   Ye M, 2005, RAPID COMMUN MASS SP, V19, P1469, DOI 10.1002/rcm.1944
   Yin XY, 2012, ADV INTEL SOFT COMPU, V134, P925
   Yokozawa T, 2002, BIOL PHARM BULL, V25, P748, DOI 10.1248/bpb.25.748
   [张语迟 ZHANG Yu-chi], 2009, [分析测试学报, Journal of Instrumental Analysis], V28, P1148
   Zhang YC, 2012, MED CHEM RES, V21, P1684, DOI 10.1007/s00044-011-9668-3
   Zhang YC, 2012, MED CHEM RES, V21, P1077, DOI 10.1007/s00044-011-9624-2
   Zhang YC, 2010, J CHROMATOGR B, V878, P3149, DOI 10.1016/j.jchromb.2010.09.027
   Zheng MZ, 2012, LIAONING J TRAD CHIN, V39, P935
   Zhi L., 2012, CHINESE TRADITIONAL, V43, P40
   [周春玲 ZHOU Chun-ling], 2009, [药物分析杂志, Chinese Journal of Pharmaceutical Analysis], V29, P1001
   Zhou Y, 2011, J PHARMACEUT BIOMED, V56, P916, DOI 10.1016/j.jpba.2011.07.045
NR 36
TC 51
Z9 64
U1 3
U2 101
PU ELSEVIER
PI AMSTERDAM
PA RADARWEG 29, 1043 NX AMSTERDAM, NETHERLANDS
SN 0731-7085
EI 1873-264X
J9 J PHARMACEUT BIOMED
JI J. Pharm. Biomed. Anal.
PD NOV
PY 2013
VL 85
BP 295
EP 304
DI 10.1016/j.jpba.2013.07.005
PG 10
WC Chemistry, Analytical; Pharmacology & Pharmacy
SC Chemistry; Pharmacology & Pharmacy
GA 217HS
UT WOS:000324351200039
PM 23973760
DA 2021-10-15
ER

PT J
AU Kim, DW
   Yokozawa, T
   Hattori, M
   Kadota, S
   Namba, T
AF Kim, DW
   Yokozawa, T
   Hattori, M
   Kadota, S
   Namba, T
TI Effects of aqueous extracts of Apocynum venetum leaves on spontaneously
   hypertensive, renal hypertensive and NaCl-fed-hypertensive rats
SO JOURNAL OF ETHNOPHARMACOLOGY
LA English
DT Article
DE Apocynum venetum L.; spontaneously hypertensive rat; renal hypertensive
   rat; sodium-induced hypertensive rat
ID CAPTOPRIL
AB Effects of aqueous extracts of Apocynum venetum leaves (Luobuma extracts) on the blood pressure were evaluated in hypertensive animal models, such as spontaneously hypertensive rats (SHR), renal hypertensive rats and NaCl-induced hypertensive rats. In SHR, administration of Luobuma (heat-processed and unprocessed leaves) extracts at a dose of 70 mg/rat per day significantly decreased the systolic blood pressure value, but their decreasing effects were weaker than that of captopril. The urine volume, and the urinary Na+, K+ and protein excretions were not significantly different between Luobuma-treated and untreated groups. In 3/4 nephrectomized rats, the Luobuma extracts significantly decreased the systolic blood pressure value, accompanied by significant increases of the urine Volume and the urinary Na+ and K+ excretions. Furthermore, they decreased the blood urea nitrogen (BUN) level. In NaCl-induced hypertensive rats, the Luobuma extract decreased the systolic blood pressure value. However, it did not change the urinary excretions of Na+, K+ and protein. The BUN level was lower than that of control rats, but the serum total cholesterol (TC) level did not changed. From these findings, the Luobuma extracts have an anti-hypertensive effect, possibly due to amelioration of the kidney functions in the three experimental animal models. (C) 2000 Elsevier Science Ireland Ltd. All rights reserved.
C1 Toyama Med & Pharmaceut Univ, Inst Nat Med, Toyama 9300194, Japan.
RP Hattori, M (corresponding author), Toyama Med & Pharmaceut Univ, Inst Nat Med, 2630 Sugitani, Toyama 9300194, Japan.
CR HUTCHINSON JS, 1980, HYPERTENSION, V2, P546, DOI 10.1161/01.HYP.2.4.546
   ISHII K, 1987, J MED PHARM SOC WAKA, V4, P107
   Kim D. W., 1998, Journal of Traditional Medicines, V15, P40
   Kim DW, 1998, PHYTOTHER RES, V12, P46, DOI 10.1002/(SICI)1099-1573(19980201)12:1&lt;46::AID-PTR169&gt;3.0.CO;2-I
   KOIKE H, 1980, HYPERTENSION, V2, P299, DOI 10.1161/01.HYP.2.3.299
   NISHIBE S, 1986, J TRAD MED, V3, P244
   QING ZN, 1988, B CHIN MAT MED, V13, P44
   SEKINE I, 1986, J MED PHARM SOC WAKA, V3, P71
   TERRAGNO DA, 1975, CIRC RES, V36, P76, DOI 10.1161/01.RES.36.6.76
   Yokozawa Takako, 1997, Natural Medicines, V51, P325
   ZHU L, MING DYNASTY CHINESE, P4
NR 11
TC 51
Z9 62
U1 1
U2 25
PU ELSEVIER SCI LTD
PI OXFORD
PA THE BOULEVARD, LANGFORD LANE, KIDLINGTON, OXFORD OX5 1GB, OXON, ENGLAND
SN 0378-8741
J9 J ETHNOPHARMACOL
JI J. Ethnopharmacol.
PD SEP
PY 2000
VL 72
IS 1-2
BP 53
EP 59
DI 10.1016/S0378-8741(00)00197-5
PG 7
WC Plant Sciences; Chemistry, Medicinal; Integrative & Complementary
   Medicine; Pharmacology & Pharmacy
SC Plant Sciences; Pharmacology & Pharmacy; Integrative & Complementary
   Medicine
GA 352XM
UT WOS:000089244700007
PM 10967454
DA 2021-10-15
ER

PT J
AU Zheng, MZ
   Liu, CM
   Pan, FG
   Shi, DF
   Zhang, YC
AF Zheng, Meizhu
   Liu, Chunming
   Pan, Fengguang
   Shi, Dongfang
   Zhang, Yuchi
TI Antidepressant-like effect of hyperoside isolated from Apocynum venetum
   leaves: Possible cellular mechanisms
SO PHYTOMEDICINE
LA English
DT Article
DE Hyperoside; Apocynum venetum; Antidepressant avtivity; Cytoprotective;
   PC12 cells; Corticosterone; Brain-derived neurotrophic factor; cAMP
   response element binding protein
ID FORCED SWIMMING TEST; HIPPOCAMPAL-NEURONS; NEUROTROPHIC FACTOR;
   SUBEPENDYMAL ZONE; CURCUMA-LONGA; BRAIN; BDNF; GLUCOCORTICOIDS;
   IDENTIFICATION; CONSTITUENTS
AB In the present work, we studied the possible cellular mechanisms of hyperoside isolated from Apocynum venetum leaves in corticosterone-induced neurotoxicity, using PC12 cells as a suitable in vitro model of depression. cell viability was quantitated by 3-(4, 5-dimethylthiazol-2-y1)-2, 5-diphenyltetrazolium bromide (MTT) assay. The release amount of lactic dehydrogenase (LDH) and intracellular Ca2+ concentration were measured using kit and transcript abundances of brain-derived neurotrophic factor (BDNF) and cAMP response element binding protein (CREB) were determined by real-time RT-PCR.
   The results of 3-(4,5-dimethylthiazol-2-yl)-2,5-diphenyl tetrazolium bromide (MU) and lactic dehydrogenase (LDH) assays showed that 2.5, 5 and 10 mu g/ml hyperoside or 10 mu M fluoxetine (FLU) protected PC12 cells from the lesion induced by a 48h treatment with 10 mu M corticosterone. Fura-2/AM (acetoxymethyl ester) assays showed that 2.5, 5 and 10 mu g/ml hyperoside or 10 mu M FLU attenuated the intracellular Ca2+ overloading in PC12 cells induced by corticosterone. The transcript abundance of BDNF and CREB in PC12 cells was elevated upon hyperoside treatment. These results suggest that the possible cellular mechanisms of hyperoside antidepressant-like effect is a cytoprotective action related to elevation the expression of BDNF and CREB through the signal pathway AC-cAMP-CREB. (C) 2011 Elsevier GmbH. All rights reserved.
C1 [Zheng, Meizhu; Liu, Chunming; Shi, Dongfang; Zhang, Yuchi] Changchun Normal Univ, Cent Lab, Changchun 130032, Jilin, Peoples R China.
   [Zheng, Meizhu; Pan, Fengguang] Jilin Univ, Coll Light Ind & Management Technol, Lab Nutr & Safety, Changchun 130062, Jilin, Peoples R China.
RP Liu, CM (corresponding author), Changchun Normal Univ, Cent Lab, Changchun 130032, Jilin, Peoples R China.
EM chunmingliu2000@yahoo.com.cn; panfengguang415@163.com
FU National Natural Science Foundation of ChinaNational Natural Science
   Foundation of China (NSFC) [30970299]; Natural Science Foundation of
   Jilin Province of China [20090936]
FX This project was supported by the National Natural Science Foundation of
   China (30970299) and the Natural Science Foundation of Jilin Province of
   China (20090936).
CR ANDERSON DJ, 1989, INT J DEV NEUROSCI, V7, P475, DOI 10.1016/0736-5748(89)90007-5
   Butterweck V, 2000, PLANTA MED, V66, P3, DOI 10.1055/s-2000-11119
   Butterweck V, 2001, BIOL PHARM BULL, V24, P848, DOI 10.1248/bpb.24.848
   Di Carlo G, 1999, LIFE SCI, V65, P337, DOI 10.1016/S0024-3205(99)00120-4
   Goldman SA, 1997, J NEUROBIOL, V32, P554, DOI 10.1002/(SICI)1097-4695(19970605)32:6<554::AID-NEU2>3.0.CO;2-Z
   GREENE LA, 1976, P NATL ACAD SCI USA, V73, P2424, DOI 10.1073/pnas.73.7.2424
   Grundmann O, 2009, PHYTOMEDICINE, V16, P295, DOI 10.1016/j.phymed.2008.12.020
   Kim JJ, 1998, TRENDS NEUROSCI, V21, P505, DOI 10.1016/S0166-2236(98)01322-8
   KIRSCHENBAUM B, 1995, P NATL ACAD SCI USA, V92, P210, DOI 10.1073/pnas.92.1.210
   Kwon S, 2010, PROG NEURO-PSYCHOPH, V34, P265, DOI 10.1016/j.pnpbp.2009.11.015
   Li Li-Hong, 2006, Zhongguo Zhong Yao Za Zhi, V31, P1337
   Li YF, 2004, LIFE SCI, V75, P1531, DOI 10.1016/j.lfs.2004.02.029
   Liu P, 2010, PHYTOMEDICINE, V17, P794, DOI 10.1016/j.phymed.2010.01.004
   Ma Y X, 1989, Zhong Xi Yi Jie He Za Zhi, V9, P335
   Ma Y.X., 1989, ZHONG XI YI JIE HE Z, V9, P323
   MATTSON MP, 1993, EXP NEUROL, V121, P1, DOI 10.1006/exnr.1993.1066
   MIDDLETON E, 1994, FLAVONOIDS ADV RES 1, P619
   Morilak DA, 2004, INT J NEUROPSYCHOPH, V7, P193, DOI 10.1017/S1461145704004080
   Moussavi S, 2007, LANCET, V370, P851, DOI 10.1016/S0140-6736(07)61415-9
   NIBUYA M, 1995, J NEUROSCI, V15, P7539
   Pencea V, 2001, J NEUROSCI, V21, P6706, DOI 10.1523/JNEUROSCI.21-17-06706.2001
   Rocha FF, 2007, PHYTOMEDICINE, V14, P396, DOI 10.1016/j.phymed.2007.03.011
   Shieh PB, 1998, NEURON, V20, P727, DOI 10.1016/S0896-6273(00)81011-9
   Tao X, 1998, NEURON, V20, P709, DOI 10.1016/S0896-6273(00)81010-7
   Xia X, 2007, J ETHNOPHARMACOL, V110, P356, DOI 10.1016/j.jep.2006.09.042
   Yu ZF, 2002, J ETHNOPHARMACOL, V83, P161, DOI 10.1016/S0378-8741(02)00211-8
   Zhang YC, 2010, J CHROMATOGR B, V878, P3149, DOI 10.1016/j.jchromb.2010.09.027
   Zhen H., 2009, J ETHNOPHARMACOL, V125, P456
   Zhou D, 2010, PHARMACOL BIOCHEM BE, V94, P488, DOI 10.1016/j.pbb.2009.11.003
   Zhu M, 2006, NEUROSCIENCE, V141, P2019, DOI 10.1016/j.neuroscience.2006.05.011
   Zhu WL, 2006, LIFE SCI, V79, P749, DOI 10.1016/j.lfs.2006.02.015
NR 31
TC 49
Z9 59
U1 5
U2 57
PU ELSEVIER GMBH, URBAN & FISCHER VERLAG
PI JENA
PA OFFICE JENA, P O BOX 100537, 07705 JENA, GERMANY
SN 0944-7113
J9 PHYTOMEDICINE
JI Phytomedicine
PD JAN 15
PY 2012
VL 19
IS 2
BP 145
EP 149
DI 10.1016/j.phymed.2011.06.029
PG 5
WC Plant Sciences; Chemistry, Medicinal; Integrative & Complementary
   Medicine; Pharmacology & Pharmacy
SC Plant Sciences; Pharmacology & Pharmacy; Integrative & Complementary
   Medicine
GA 893CI
UT WOS:000300332800007
PM 21802268
DA 2021-10-15
ER

PT J
AU Zhang, YC
   Liu, CM
   Zhang, ZK
   Wang, J
   Wu, GM
   Li, SN
AF Zhang, Yuchi
   Liu, Chunming
   Zhang, Zhengkun
   Wang, Jing
   Wu, Guimei
   Li, Sainan
TI Comprehensive separation and identification of chemical constituents
   from Apocynum venetum leaves by high-performance counter-current
   chromatography and high performance liquid chromatography coupled with
   mass spectrometry
SO JOURNAL OF CHROMATOGRAPHY B-ANALYTICAL TECHNOLOGIES IN THE BIOMEDICAL
   AND LIFE SCIENCES
LA English
DT Article
DE Apocynum venetum L.; HPCCC; HPLC-MS; NMR; Separation and identification;
   Purification
ID HYPERICUM-PERFORATUM EXTRACTS; LIGHT-SCATTERING DETECTION; DIODE-ARRAY
   DETECTION; PREPARATIVE ISOLATION; PURIFICATION; FLAVONOIDS; PRODUCTS;
   GLYCOSIDES; L.
AB High-performance counter-current chromatography (HPCCC) and high performance liquid chromatography coupled with mass spectrometry (HPLC-MS) was efficiently utilized for the separation and identification of the chemical components with a wide range of polarity from the mixed extract of Chinese medicinal herb Apocynum venetum. For HPCCC separation, four sets of solvent systems. n-hexane-ethyl acetate-acetonitrile-water (1.5:3.5:2:4.5, v:v:v:v), ethyl acetate-methanol-water (5:2:5, v:v:v) and n-butanol-methanol-water (5:1:5, v:v:v) were used for the one-step separation by four stages. The HPCCC separation was initiated by filling the column with the lower phase of n-hexane-ethyl acetate-acetonitrile-water (1.5:3.5:2:5, v:v:v:v) as a stationary phase followed by elution with the upper phase of n-hexane-ethyl acetate-acetonitrile-water (1.5:3.5:2:5, v:v:v:v) to separate the hydrophobic compounds (tail to head). Then the mobile phase was switched to the upper phase of ethyl acetate-acetonitrile-water (5:3:7, v:v:v) to eluted the moderate hydrophobic compounds, then the mobile phase was switched to the upper phase of ethyl acetate-methanol-water (5:2:5. v:v:v) to eluted the moderate hydrophilic compounds, and finally the hydrophilic compounds still retained in the column was eluted by the upper phase of n-butanol-methanol-water (5:1:5, v:v:v). A total of 16 named compounds including adhyperforin, hyperforin, amentoflavone, biapigenin, quercetin, avicularin, acetylated isoquercetin, acetylated hyperoside, astragalin, trifolin, isoquercetin, hyperoside. querciturone, rutin. chlorogenic acid and quercetin-3-O-beta-D-glucosyl-beta-D-glucopyranoside were successfully separated via the four sets of solvent systems in one step operation for 130 min. The compounds separated by HPCCC were identified by comparing with mixed standards data of HPLC-MS as well as NMR data. Crown Copyright (C) 2010 Published by Elsevier B.V. All rights reserved.
C1 [Zhang, Yuchi; Liu, Chunming; Wang, Jing; Wu, Guimei; Li, Sainan] Changchun Normal Univ, Cent Lab, Changchun 130032, Peoples R China.
   [Zhang, Zhengkun] Jilin Acad Agr Sci, Inst Plant Protect, Gongzhuling 136100, Peoples R China.
RP Liu, CM (corresponding author), Changchun Normal Univ, Cent Lab, 677 N Changji Rd, Changchun 130032, Peoples R China.
EM chunmingliu200@yahoo.com.cnl
FU National Natural Science Foundation of ChinaNational Natural Science
   Foundation of China (NSFC) [30970299]; Jilin Provincial Science and
   Technology Department [20090936]
FX This work was supported by the National Natural Science Foundation of
   China (no. 30970299) and the key project of Jilin Provincial Science and
   Technology Department (no. 20090936).
CR BOREL WR, 2006, J CHROMATOGR A, V1121, P200
   Butterweck V, 2001, BIOL PHARM BULL, V24, P848, DOI 10.1248/bpb.24.848
   Colovic M, 2008, J CHROMATOGR B, V863, P74, DOI 10.1016/j.jchromb.2008.01.014
   Cuyckens F, 2001, J MASS SPECTROM, V36, P1203, DOI 10.1002/jms.224
   Fabre N, 2001, J AM SOC MASS SPECTR, V12, P707, DOI 10.1016/S1044-0305(01)00226-4
   Ganzera M, 2002, J PHARM SCI-US, V91, P623, DOI 10.1002/jps.10057
   Gao M, 2006, J CHROMATOGR B, V838, P139, DOI 10.1016/j.jchromb.2006.04.030
   Han X, 2007, J CHROMATOGR A, V1151, P180, DOI 10.1016/j.chroma.2007.02.105
   Hvattum E, 2004, J MASS SPECTROM, V39, P1570, DOI 10.1002/jms.756
   Hvattum E, 2003, J MASS SPECTROM, V38, P43, DOI 10.1002/jms.398
   Ito Y, 2005, J CHROMATOGR A, V1065, P145, DOI 10.1016/j.chroma.2004.12.044
   Kamata K, 2008, J NAT MED-TOKYO, V62, P160, DOI 10.1007/s11418-007-0202-3
   Keller JH, 2003, ANAL CHEM, V75, P6084, DOI 10.1021/ac034520z
   Kim DW, 2000, J ETHNOPHARMACOL, V72, P53, DOI 10.1016/S0378-8741(00)00197-5
   Lhuillier A, 2007, J CHROMATOGR A, V1160, P13, DOI 10.1016/j.chroma.2007.03.038
   Li L, 2005, J CHROMATOGR A, V1063, P161, DOI 10.1016/j.chroma.2004.11.024
   Lommen A, 2000, ANAL CHEM, V72, P1793, DOI 10.1021/ac9912303
   Maier T, 2006, J CHROMATOGR A, V1128, P61, DOI 10.1016/j.chroma.2006.06.082
   Murakami T, 2001, CHEM PHARM BULL, V49, P845, DOI 10.1248/cpb.49.845
   Parejo I, 2004, J AGR FOOD CHEM, V52, P1890, DOI 10.1021/jf030717g
   Peng JY, 2006, J CHROMATOGR A, V1102, P44, DOI 10.1016/j.chroma.2005.10.045
   Peng JY, 2005, J CHROMATOGR A, V1091, P89, DOI 10.1016/j.chroma.2005.07.072
   Peng JY, 2005, J CHROMATOGR A, V1092, P235, DOI 10.1016/j.chroma.2005.07.073
   Petsalo A, 2006, J CHROMATOGR A, V1112, P224, DOI 10.1016/j.chroma.2005.11.056
   Sagratini G, 2007, J CHROMATOGR A, V1147, P135, DOI 10.1016/j.chroma.2007.02.066
   Shibusawa Y, 2006, J CHROMATOGR A, V1133, P119, DOI 10.1016/j.chroma.2006.08.004
   Tang QF, 2007, J CHROMATOGR A, V1144, P203, DOI 10.1016/j.chroma.2007.01.058
   Tatsis EC, 2007, PHYTOCHEMISTRY, V68, P383, DOI 10.1016/j.phytochem.2006.11.026
   Tolonen A, 2002, RAPID COMMUN MASS SP, V16, P396, DOI 10.1002/rcm.591
   Veronika B, 2003, PHARM BIO BEHAV, V75, P557
   Wei Y, 2006, J CHROMATOGR A, V1115, P112, DOI 10.1016/j.chroma.2006.02.081
   Wu W, 2004, J CHROMATOGR A, V1047, P213, DOI [10.1016/S0021-9673(04)01135-5, 10.1016/j.chroma.2004.06.128]
   Yanagida A, 2007, J CHROMATOGR A, V1151, P74, DOI 10.1016/j.chroma.2007.03.071
   [杨娟 YANG Juan], 2006, [中国药学杂志, Chinese Pharmaceutical Journal], V41, P255
   Yao S, 2007, J CHROMATOGR A, V1139, P254, DOI 10.1016/j.chroma.2006.11.056
   Zhou TT, 2006, J CHROMATOGR A, V1116, P97, DOI 10.1016/j.chroma.2006.03.041
NR 36
TC 48
Z9 56
U1 4
U2 62
PU ELSEVIER SCIENCE BV
PI AMSTERDAM
PA PO BOX 211, 1000 AE AMSTERDAM, NETHERLANDS
SN 1570-0232
EI 1873-376X
J9 J CHROMATOGR B
JI J. Chromatogr. B
PD NOV 15
PY 2010
VL 878
IS 30
BP 3149
EP 3155
DI 10.1016/j.jchromb.2010.09.027
PG 7
WC Biochemical Research Methods; Chemistry, Analytical
SC Biochemistry & Molecular Biology; Chemistry
GA 686BR
UT WOS:000284672300015
PM 20965796
DA 2021-10-15
ER

PT J
AU Kim, JH
   Jang, BG
   Choi, BY
   Kim, HS
   Sohn, M
   Chung, TN
   Choi, HC
   Song, HK
   Suh, SW
AF Kim, Jin Hee
   Jang, Bong Geom
   Choi, Bo Young
   Kim, Hyeong Seop
   Sohn, Min
   Chung, Tae Nyoung
   Choi, Hui Chul
   Song, Hong Ki
   Suh, Sang Won
TI Post-treatment of an NADPH oxidase inhibitor prevents seizure-induced
   neuronal death
SO BRAIN RESEARCH
LA English
DT Article
DE Temporal lobe epilepsy; Seizure; NADPH oxidase; Reactive oxygen species;
   Blood brain barrier; Neurodegeneration; Microglia; Neurotrophil
   infiltration
ID TEMPORAL-LOBE EPILEPSY; PILOCARPINE-INDUCED SEIZURES; OXIDATIVE STRESS;
   STATUS EPILEPTICUS; MICROGLIAL ACTIVATION; CEREBRAL-ISCHEMIA;
   NITRIC-OXIDE; CELL-DEATH; RATS; SUPEROXIDE
AB The present study sought to evaluate the neuroprotective effects of apocynin, an NADPH oxidase assembly inhibitor, on seizure-induced neuronal death. Apocynin, also known as acetovanillone, is a natural organic compound isolated from the root of Canadian hemp (Apocynum cannabium). It has been extensively studied to determine its disease-fighting capabilities and application in several brain insults, such as traumatic brain injury and stroke. Here we tested the hypothesis that post-treatment of apocynin may prevent seizure-induced neuronal death by suppression of NADPH oxidase-mediated superoxide production. Temporal lobe epilepsy (TLE) was induced by intraperitoneal injection of pilocarpine (25 mg/kg) in male rats. Apocynin (30 mg/kg, i.p.) was injected into the intraperitoneal space two hours after seizure onset. A second injection was performed 24 h after seizure. To test whether apocynin inhibits NADPH oxidase activation-induced reactive oxygen species (ROS) production, dihydroethidium (dHEt, 5 mg/kg, i.p.) was injected before onset of seizure and ROS production was detected five hours after seizure onset. Neuronal oxidative injury (4HNE), neuronal death (Fluoro Jade-B), blood brain barrier (BBB) disruption (IgG leak), neurotrophil infiltration (MPO) and microglia activation (CD11b) in the hippocampus was evaluated at three days after status epilepticus (SE). Pilocarpine-induced seizure increased p47 immunofluorescence in the plasma membrane of hippocampal neurons at 12 h post-insult and apocynin treatment prevented this increase. The present study found that apocynin post-treatment decreased ROS production and lipid peroxidation after seizure and decreased the number of degenerating hippocampal neurons. Apocynin also reduced seizure-induced BBB disruption, neurotrophil infiltration and microglial activation. Taken together, the present results suggest that inhibition of NADPH oxidase by apocynin may have a high therapeutic potential to reduce seizure-induced neuronal dysfunction. (C) 2013 Elsevier B.V. All rights reserved.
C1 [Kim, Jin Hee; Jang, Bong Geom; Choi, Bo Young; Kim, Hyeong Seop; Suh, Sang Won] Hallym Univ, Coll Med, Dept Physiol, Chunchon 200702, South Korea.
   [Sohn, Min] Inha Univ, Dept Nursing, Inchon, South Korea.
   [Chung, Tae Nyoung] CHA Univ, Sch Med, CHA Bundang Med Ctr, Gyeonggi Do, South Korea.
   [Choi, Hui Chul; Song, Hong Ki] Hallym Univ, Hallym Inst Epelepsy Res, Chunchon 200702, South Korea.
RP Song, HK (corresponding author), Hallym Univ, Hallym Inst Epelepsy Res, Chunchon 200702, South Korea.
EM hksong0@paran.com; swsuh@hallym.ac.kr
RI Chung, Tae Nyoung/AAN-7886-2020
OI Chung, Tae Nyoung/0000-0003-3537-4136; SOHN, MIN/0000-0003-4021-2051;
   Choi, Bo Young/0000-0002-9579-3503
FU Hallym University Specialization Fund [HRF-S-41]
FX This study was supported by a grant from the Hallym University
   Specialization Fund (HRF-S-41). The authors thank Aaron M. Hamby,
   University of California, Berkeley, for help with preparing the
   manuscript.
CR Ashrafi MR, 2007, EPILEPSIA, V48, P1750, DOI 10.1111/j.1528-1167.2007.01143.x
   Bedard K, 2007, PHYSIOL REV, V87, P245, DOI 10.1152/physrev.00044.2005
   Brennan AM, 2009, NAT NEUROSCI, V12, P857, DOI 10.1038/nn.2334
   Cai AL, 2006, EUR J NEUROSCI, V24, P2169, DOI 10.1111/j.1460-9568.2006.05110.x
   Chan PH, 1998, J NEUROSCI, V18, P8292, DOI 10.1523/jneurosci.18-20-08292.1998
   Chang YC, 2003, ANN NEUROL, V54, P706, DOI 10.1002/ana.10789
   DELANEROLLE NC, 1989, BRAIN RES, V495, P387, DOI 10.1016/0006-8993(89)90234-5
   Dodd-O JM, 2000, AM J PHYSIOL-HEART C, V279, pH303, DOI 10.1152/ajpheart.2000.279.1.H303
   Frantseva MV, 2000, NEUROSCIENCE, V97, P431, DOI 10.1016/S0306-4522(00)00041-5
   Freitas RM, 2005, FEBS J, V272, P1307, DOI 10.1111/j.1742-4658.2004.04537.x
   Groemping Y, 2005, BIOCHEM J, V386, P401, DOI 10.1042/BJ20041835
   Holmes GL, 1998, ANN NEUROL, V44, P845, DOI 10.1002/ana.410440602
   HSU SM, 1981, J HISTOCHEM CYTOCHEM, V29, P577, DOI 10.1177/29.4.6166661
   Inamasu J, 2000, ACT NEUR S, V76, P525
   Kauppinen TM, 2008, J NEUROSCI, V28, P5827, DOI 10.1523/JNEUROSCI.1236-08.2008
   Kauppinen UM, 2005, J IMMUNOL, V174, P2288, DOI 10.4049/jimmunol.174.4.2288
   Kilkenny C, 2010, PLOS BIOL, V8, DOI 10.1371/journal.pbio.1000412
   Kim YH, 2002, EXP NEUROL, V177, P407, DOI 10.1006/exnr.2002.7990
   Liu JZ, 2010, SEIZURE-EUR J EPILEP, V19, P165, DOI 10.1016/j.seizure.2010.01.010
   de Freitas RLM, 2010, BRAIN RES BULL, V81, P505, DOI 10.1016/j.brainresbull.2009.09.014
   Muller CJ, 2009, EUR J PHARMACOL, V619, P15, DOI 10.1016/j.ejphar.2009.07.020
   Murakami K, 1998, J NEUROSCI, V18, P205
   Nairismagi J, 2006, EPILEPSIA, V47, P479, DOI 10.1111/j.1528-1167.2006.00455.x
   Olney J W, 1986, Adv Neurol, V44, P857
   Patel M, 2005, J NEUROCHEM, V92, P123, DOI 10.1111/j.1471-4159.2004.02838.x
   PERSINGER MA, 1988, PHYSIOL BEHAV, V44, P27, DOI 10.1016/0031-9384(88)90342-3
   Pestana RRF, 2010, NEUROSCI LETT, V484, P187, DOI 10.1016/j.neulet.2010.08.049
   RACINE RJ, 1972, BRAIN RES, V47, P262, DOI 10.1016/0006-8993(72)90268-5
   Ravizza T, 2008, NEUROBIOL DIS, V29, P142, DOI 10.1016/j.nbd.2007.08.012
   Rigau V, 2007, BRAIN, V130, P1942, DOI 10.1093/brain/awm118
   Rogawski MA, 2004, NAT REV NEUROSCI, V5, P553, DOI 10.1038/nrn1430
   ROGERS SW, 1994, SCIENCE, V265, P648, DOI 10.1126/science.8036512
   RUTH RE, 1988, ACTA NEUROPATHOL, V76, P380, DOI 10.1007/BF00686975
   Shapiro LA, 2008, EPILEPSIA, V49, P33, DOI 10.1111/j.1528-1167.2008.01491.x
   SLOVITER RS, 1987, SCIENCE, V235, P73, DOI 10.1126/science.2879352
   STOLK J, 1994, AM J RESP CELL MOL, V11, P95, DOI 10.1165/ajrcmb.11.1.8018341
   Suh SW, 2008, J CEREBR BLOOD F MET, V28, P1697, DOI 10.1038/jcbfm.2008.61
   Suh SW, 2007, J CLIN INVEST, V117, P910, DOI 10.1172/JCI30077
   Suh SW, 2008, ANN NEUROL, V64, P654, DOI 10.1002/ana.21511
   Tang XN, 2008, NEUROSCIENCE, V154, P556, DOI 10.1016/j.neuroscience.2008.03.090
   Tejada-Simon MV, 2005, MOL CELL NEUROSCI, V29, P97, DOI 10.1016/j.mcn.2005.01.007
   Thompson HJ, 2005, J CEREBR BLOOD F MET, V25, P163, DOI 10.1038/sj.jcbfm.9600008
   TURSKI WA, 1983, BEHAV BRAIN RES, V9, P315, DOI 10.1016/0166-4328(83)90136-5
NR 43
TC 46
Z9 46
U1 0
U2 16
PU ELSEVIER SCIENCE BV
PI AMSTERDAM
PA PO BOX 211, 1000 AE AMSTERDAM, NETHERLANDS
SN 0006-8993
EI 1872-6240
J9 BRAIN RES
JI Brain Res.
PD MAR 7
PY 2013
VL 1499
BP 163
EP 172
DI 10.1016/j.brainres.2013.01.007
PG 10
WC Neurosciences
SC Neurosciences & Neurology
GA 113ZX
UT WOS:000316710300016
PM 23313582
DA 2021-10-15
ER

PT J
AU Yokozawa, T
   Kashiwada, Y
   Hattori, M
   Chung, HY
AF Yokozawa, T
   Kashiwada, Y
   Hattori, M
   Chung, HY
TI Study on the components of luobuma with peroxynitrite-scavenging
   activity
SO BIOLOGICAL & PHARMACEUTICAL BULLETIN
LA English
DT Article
DE luobuma; leaf; peroxynitrite; epigallocatechin-(4 beta-8)-epicatechin
ID LOW-DENSITY-LIPOPROTEIN; NITRIC-OXIDE; DEFENSE-MECHANISMS; OXIDATIVE
   STRESS; IN-VITRO; SUPEROXIDE; ATHEROSCLEROSIS; ANTIOXIDANTS; TANNINS;
   BIOLOGY
AB The origin of the antioxidant activity of Luobuma aqueous extract was examined by measuring the peroxynitrite (ONOO-)-eliminating activities of fractions of this extract obtained by Sephadex LH-20 column chromatography. Three of the four fractions obtained, i.e., those excluding the H2O-eluted fraction, were found to possess ONOO--eliminating activity. These three fractions were combined and fractionated again by Sephadex LH-20 column chromatography, which yielded five fractions. Seven different compounds were isolated from two of these five fractions with high activity. Epigallocatechin-(4beta-8)-epicatechin showed the highest ONOO--eliminating activity.
C1 Toyama Med & Pharmaceut Univ, Inst Nat Med, Toyama 9300194, Japan.
   Niigata Coll Pharm, Niigata 9502081, Japan.
   Pusan Natl Univ, Coll Pharm, Gumjung Ku, Pusan 609735, South Korea.
RP Yokozawa, T (corresponding author), Toyama Med & Pharmaceut Univ, Inst Nat Med, 2630 Sugitani, Toyama 9300194, Japan.
EM yokozawa@ms.toyama-mpu.ac.jp
CR ALTHAUS JS, 1994, RES COMMUN CHEM PATH, V83, P243
   BECKMAN JS, 1990, P NATL ACAD SCI USA, V87, P1620, DOI 10.1073/pnas.87.4.1620
   BECKMAN JS, 1992, ARCH BIOCHEM BIOPHYS, V298, P438, DOI 10.1016/0003-9861(92)90432-V
   BECKMAN JS, 1991, J DEV PHYSIOL, V15, P53
   BECKMANN JS, 1994, BIOL CHEM H-S, V375, P81, DOI 10.1515/bchm3.1994.375.2.81
   BERLINER JA, 1995, CIRCULATION, V91, P2488, DOI 10.1161/01.CIR.91.9.2488
   Crow JP, 1997, NITRIC OXIDE-BIOL CH, V1, P145, DOI 10.1006/niox.1996.0113
   FULBERT JC, 1992, PATHOL BIOL, V40, P66
   Hall J., 1858, T ALBANY I, V4, P1
   HALLIWELL B, 1990, FREE RADICAL RES COM, V9, P1, DOI 10.3109/10715769009148569
   KAHL R, 1993, Z LEBENSM UNTERS FOR, V196, P329, DOI 10.1007/BF01197931
   Kim D. W., 1998, Journal of Traditional Medicines, V15, P40
   Kim DW, 2000, PHYTOTHER RES, V14, P501, DOI 10.1002/1099-1573(200011)14:7&lt;501::AID-PTR655&gt;3.0.CO;2-B
   KOPPENOL WH, 1992, CHEM RES TOXICOL, V5, P834, DOI 10.1021/tx00030a017
   NONAKA GI, 1983, CHEM PHARM BULL, V31, P3906
   NONAKA GI, 1981, CHEM PHARM BULL, V29, P2862
   RADI R, 1991, J BIOL CHEM, V266, P4244
   REITER RJ, 1995, FASEB J, V9, P526, DOI 10.1096/fasebj.9.7.7737461
   ROSS R, 1995, ANNU REV PHYSIOL, V57, P791, DOI 10.1146/annurev.ph.57.030195.004043
   Sies H, 1997, EXP PHYSIOL, V82, P291, DOI 10.1113/expphysiol.1997.sp004024
   SIES H, 1991, KLIN WOCHENSCHR, V69, P965, DOI 10.1007/BF01645140
   SIMIONESCU N, 1986, AM J PATHOL, V123, P109
   STEINBERG D, 1991, CIRCULATION, V84, P1420, DOI 10.1161/01.CIR.84.3.1420
   STEINBRECHER UP, 1984, P NATL ACAD SCI-BIOL, V81, P3883, DOI 10.1073/pnas.81.12.3883
   Yokozawa T, 1998, J AGR FOOD CHEM, V46, P2143, DOI 10.1021/jf970985c
   Yokozawa T., 1999, Journal of Traditional Medicines, V16, P141
   Yokozawa T, 2001, J AM AGING ASSOC, V24, P19, DOI 10.1007/s11357-001-0003-7
   Yokozawa T, 1998, BIOCHEM PHARMACOL, V56, P213, DOI 10.1016/S0006-2952(98)00128-2
NR 28
TC 45
Z9 49
U1 0
U2 10
PU PHARMACEUTICAL SOC JAPAN
PI TOKYO
PA 2-12-15 SHIBUYA, SHIBUYA-KU, TOKYO, 150-0002, JAPAN
SN 0918-6158
J9 BIOL PHARM BULL
JI Biol. Pharm. Bull.
PD JUN
PY 2002
VL 25
IS 6
BP 748
EP 752
DI 10.1248/bpb.25.748
PG 5
WC Pharmacology & Pharmacy
SC Pharmacology & Pharmacy
GA 557MA
UT WOS:000175911300010
PM 12081141
OA Bronze
DA 2021-10-15
ER

PT J
AU Cao, YH
   Chu, QC
   Ye, JN
AF Cao, YH
   Chu, QC
   Ye, JN
TI Determination of hydroxyl radical by capillary electrophoresis and
   studies on hydroxyl radical scavenging activities of Chinese herbs
SO ANALYTICAL AND BIOANALYTICAL CHEMISTRY
LA English
DT Article
DE capillary electrophoresis; electrochemical detection; hydroxyl radical;
   Chinese herbs
ID POLYHYDROXY ANTIBIOTICS; AMPEROMETRIC DETECTION; ACTIVE INGREDIENTS;
   FENTON REACTION; FLAVONOIDS; CHEMILUMINESCENCE; ANTIOXIDANT; OXYGEN
AB High-performance capillary electrophoresis (CE) with electrochemical detection (ED) was employed to determine hydroxyl radicals in the Fenton reaction. Hydroxyl radicals can react with salicylic acid to produce 2,3-dihydroxy benzoic acid and 2,5-dihydroxy benzoic acid, which can be analyzed by CE-ED. Based on this principle, hydroxyl radicals were determined indirectly. In a 20 mmol/L phosphate running buffer (pH 7.4), 2,3-dihydroxy benzoic acid and 2,5-dihydroxy benzoic acid would elute simultaneously from the capillary within 6 min. As the working electrode, a 300 mum diameter carbon-disk electrode exhibits good responses at +0.60 V (vs. SCE) for the two analytes. Peak currents of the two analytes are additive. Excellent linearity was obtained in the concentration range from 1.0x10(-3) mol/L to 5.0x10(-6) mol/L for 2,3-dihydroxy benzoic acid. The detection limit (S/N=3) was 2.0x10(-6) mol/L. This method was successfully applied for studying hydroxyl radical scavenging activities of Chinese herbs. It is testified that Apocynum Venetum L., Jinkgo bibola L., Morus alba L. and Rhododendron dauricum L. have strong hydroxyl radical scavenging activities.
C1 E China Normal Univ, Dept Chem, Shanghai 200062, Peoples R China.
   So Yangtze Univ, Sch Chem & Mat Engn, Wuxi 214036, Peoples R China.
RP Ye, JN (corresponding author), E China Normal Univ, Dept Chem, Shanghai 200062, Peoples R China.
EM jiannongye@hotmail.com
CR Cao GH, 1997, FREE RADICAL BIO MED, V22, P749, DOI 10.1016/S0891-5849(96)00351-6
   Cao YH, 2002, J CHROMATOGR A, V943, P153, DOI 10.1016/S0021-9673(01)01434-0
   Cao YH, 2001, MIKROCHIM ACTA, V137, P57, DOI 10.1007/s006040170028
   Domingues P, 2001, J AM SOC MASS SPECTR, V12, P1214, DOI 10.1016/S1044-0305(01)00310-5
   Fang XM, 1996, ANAL CHIM ACTA, V329, P49, DOI 10.1016/0003-2670(96)00092-X
   Fang YZ, 1995, CHEM J CHINESE U, V16, P1514
   FRIDOVICH I, 1978, SCIENCE, V201, P875, DOI 10.1126/science.210504
   Gao ZH, 2001, PHARMACOL RES, V43, P173, DOI 10.1006/phrs.2000.0761
   GRYGLEWSKI RJ, 1987, BIOCHEM PHARMACOL, V36, P317, DOI 10.1016/0006-2952(87)90288-7
   Gu Y. D., 1989, CHEM DICT
   HAN Q, 2000, CHINA SURFACTANT DET, V30, P14
   HANASAKI Y, 1994, FREE RADICAL BIO MED, V16, P845, DOI 10.1016/0891-5849(94)90202-X
   HUSAIN SR, 1987, PHYTOCHEMISTRY, V26, P2489, DOI 10.1016/s0031-9422(00)83860-1
   Joseph JM, 2001, WATER ENVIRON RES, V73, P243, DOI 10.2175/106143001X139236
   Jurva U, 2002, RAPID COMMUN MASS SP, V16, P1934, DOI 10.1002/rcm.808
   Lloyd RV, 1997, FREE RADICAL BIO MED, V22, P885, DOI 10.1016/S0891-5849(96)00432-7
   Mizuta Y., 2002, J AGR FOOD CHEM, V50, P2772
   Parejo L, 2000, J PHARMACOL TOX MET, V44, P507
   Schickor P, 2000, METH MOL B, V148, P245
   SCHIMMER O, 1986, DTSCH APOTH ZTG, V35, P1881
   Shahat AA, 2002, PLANTA MED, V68, P539, DOI 10.1055/s-2002-32547
   SHI HL, 1995, BIOCHEM MOL BIOL INT, V35, P981
   Tsai CH, 2001, J AGR FOOD CHEM, V49, P2137, DOI 10.1021/jf001071k
   Tteiner M.G., 1990, ARCH BIOCHEM BIOPHYS, V278, P478
   Vanhees I, 2001, J CHROMATOGR A, V915, P75, DOI 10.1016/S0021-9673(01)00649-5
   Yang XF, 2001, ANALYST, V126, P1800, DOI 10.1039/b103208a
   Zou H, 2002, ANAL BIOANAL CHEM, V373, P111, DOI 10.1007/s00216-002-1254-6
NR 27
TC 43
Z9 48
U1 0
U2 49
PU SPRINGER HEIDELBERG
PI HEIDELBERG
PA TIERGARTENSTRASSE 17, D-69121 HEIDELBERG, GERMANY
SN 1618-2642
EI 1618-2650
J9 ANAL BIOANAL CHEM
JI Anal. Bioanal. Chem.
PD JUL
PY 2003
VL 376
IS 5
BP 691
EP 695
DI 10.1007/s00216-003-1961-7
PG 5
WC Biochemical Research Methods; Chemistry, Analytical
SC Biochemistry & Molecular Biology; Chemistry
GA 698UV
UT WOS:000184018400021
PM 12802570
DA 2021-10-15
ER

PT J
AU Liang, TG
   Yue, WY
   Li, QS
AF Liang, Taigang
   Yue, Wenyan
   Li, Qingshan
TI Comparison of the Phenolic Content and Antioxidant Activities of
   Apocynum venetum L. (Luo-Bu-Ma) and Two of Its Alternative Species
SO INTERNATIONAL JOURNAL OF MOLECULAR SCIENCES
LA English
DT Article
DE Apocynum venetum L.; Poacynum pictum (Schrenk) Baill.; Poacynum
   hendersonii (Hook.f.) Woodson; antioxidant activity; phenolic;
   flavonoid; HPLC
ID LIPID-PEROXIDATION; CONSTITUENTS; IDENTIFICATION; INHIBITORS; EXTRACTS;
   LEAVES
AB The leaves of Apocynum venetum L. (AV), a native Chinese plant, have been used as folk medicine in China and Japan. This study evaluated the content of the active antioxidant component and antioxidant activities of AV, and its two alternative species, Poacynum pictum (Schrenk) Baill. (PP) and Poacynum hendersonii (Hook.f.) Woodson (PH). The total phenolic and total flavonoid contents were determined. In addition, the quantitative analysis of two major flavonoid compounds (hyperoside and isoquercitrin) was carried out by HPLC. The antioxidant activities were investigated by the 1,1-diphenyl-2-picrylhydrazyl (DPPH) radical scavenging activity method, the reducing power test and the chelating ability of ferrous ions. The highest total phenolic and flavonoid contents were observed in the AV methanolic extract, followed by the PP and PH methanolic extracts. HPLC analysis indicated that isoquercitrin was one of the major components in all three species, however, hyperoside was only detected in AV at high levels. All the antioxidant assays we performed demonstrated that the AV extract was markedly superior to those of the other two species.
C1 [Liang, Taigang; Yue, Wenyan; Li, Qingshan] Shanxi Med Univ, Sch Pharmaceut Sci, Taiyuan 030001, Shanxi, Peoples R China.
RP Li, QS (corresponding author), Shanxi Med Univ, Sch Pharmaceut Sci, 56 Xinjian Nan Rd, Taiyuan 030001, Shanxi, Peoples R China.
EM ltaigang@gmail.com; yuewenyanhappy@163.com; qingshanl@yahoo.com
FU Natural Science Foundation of Shanxi ProvinceNatural Science Foundation
   of Shanxi Province [2008021048]
FX This study was supported by the Natural Science Foundation of Shanxi
   Province (No. 2008021048).
CR BRAND-WILLIAMS W, 1995, FOOD SCI TECHNOL-LEB, V28, P25
   BRANEN AL, 1975, J AM OIL CHEM SOC, V52, P59, DOI 10.1007/BF02901825
   Butterweck V, 2001, BIOL PHARM BULL, V24, P848, DOI 10.1248/bpb.24.848
   Cazarolli LH, 2008, MINI-REV MED CHEM, V8, P1429, DOI 10.2174/138955708786369564
   Cesaratto Laura, 2004, Ann Hepatol, V3, P86
   *COMPL LUOB UT ED, 1978, TOT UT LUOB, P57
   Costa RM, 2009, FOOD CHEM TOXICOL, V47, P860, DOI 10.1016/j.fct.2009.01.019
   DALLE DI, 2005, MASS SPECTROM REV, V24, P55
   Davis JM, 2009, CURR SPORT MED REP, V8, P206, DOI 10.1249/JSR.0b013e3181ae8959
   DINIS TCP, 1994, ARCH BIOCHEM BIOPHYS, V315, P161, DOI 10.1006/abbi.1994.1485
   Duh PD, 1999, FOOD CHEM TOXICOL, V37, P1055, DOI 10.1016/S0278-6915(99)00096-4
   Furukawa S, 2004, J CLIN INVEST, V114, P1752, DOI 10.1172/JCI20042162S
   Gomes A, 2008, CURR MED CHEM, V15, P1586, DOI 10.2174/092986708784911579
   Grundmann O, 2007, J ETHNOPHARMACOL, V110, P406, DOI 10.1016/j.jep.2006.09.035
   Halliwell B, 1996, BIOCHEM SOC T, V24, P1023, DOI 10.1042/bst0241023
   Hoki Satoru, 2004, Natural Medicines, V58, P113
   Hsu CL, 2003, FOOD CHEM, V83, P85, DOI 10.1016/S0308-8146(03)00053-0
   HUDSON BJF, 1983, FOOD CHEM, V10, P47, DOI 10.1016/0308-8146(83)90040-7
   Irie K, 2009, J NAT MED, V63, P111, DOI 10.1007/s11418-008-0296-2
   Kamata K, 2008, J NAT MED-TOKYO, V62, P160, DOI 10.1007/s11418-007-0202-3
   Kaur G, 2006, J ETHNOPHARMACOL, V108, P340, DOI 10.1016/j.jep.2006.05.021
   Liao H, 2008, EVID-BASED COMPL ALT, V5, P429, DOI 10.1093/ecam/nem054
   Lindsay D G, 1999, J Nutr Health Aging, V3, P84
   Liu W.F., 2009, CHIN ARCH TRAD CHIN, V27, P2677
   Meghashri S, 2010, FOOD CHEM, V122, P105, DOI 10.1016/j.foodchem.2010.02.023
   MURALIKRISHNA AR, 2006, FREE RADIC BIOL MED, V40, P376, DOI DOI 10.1016/J.FREERADBIOMED.2005.08.044
   Odabasoglu F, 2005, FITOTERAPIA, V76, P216, DOI 10.1016/j.fitote.2004.05.012
   Ozturk M, 2007, FOOD CHEM, V103, P623, DOI 10.1016/j.foodchem.2006.09.005
   Piao XL, 2009, ARCH PHARM RES, V32, P1689, DOI 10.1007/s12272-009-2204-z
   Sadani GR, 1996, CANCER LETT, V109, P231, DOI 10.1016/S0304-3835(96)04484-9
   Safer AM, 1999, HISTOL HISTOPATHOL, V14, P391, DOI 10.14670/HH-14.391
   SANCIN P, 1971, PLANTA MED, V20, P153, DOI 10.1055/s-0028-1099682
   Shibano M, 2008, J NAT MED-TOKYO, V62, P349, DOI 10.1007/s11418-008-0244-1
   Shirai Mutsuko, 2005, J Med Invest, V52 Suppl, P249, DOI 10.2152/jmi.52.249
   Shukla S, 2009, FOOD CHEM TOXICOL, V47, P1848, DOI 10.1016/j.fct.2009.04.040
   SLINKARD K, 1977, AM J ENOL VITICULT, V28, P49
   Surveswaran S, 2007, FOOD CHEM, V102, P938, DOI 10.1016/j.foodchem.2006.06.033
   Trachtenberg Barry H, 2009, Heart Fail Clin, V5, P561, DOI 10.1016/j.hfc.2009.04.003
   Wang J, 2008, FOOD CHEM, V106, P804, DOI 10.1016/j.foodchem.2007.06.062
   Wang K, 2010, MED CHEM RES, V19, P166, DOI 10.1007/s00044-009-9181-0
   Wang KJ, 2005, J ETHNOPHARMACOL, V99, P259, DOI 10.1016/j.jep.2005.02.029
   Xiong QB, 2000, PLANTA MED, V66, P127, DOI 10.1055/s-2000-11135
   Yokozawa T, 2002, BIOL PHARM BULL, V25, P748, DOI 10.1248/bpb.25.748
   You YL, 2007, MOLECULES, V12, P842, DOI 10.3390/12040842
   [周春玲 ZHOU Chun-ling], 2009, [药物分析杂志, Chinese Journal of Pharmaceutical Analysis], V29, P1001
   Zhu QY, 2002, J AGR FOOD CHEM, V50, P6929, DOI 10.1021/jf0206163
NR 46
TC 40
Z9 43
U1 1
U2 16
PU MDPI
PI BASEL
PA ST ALBAN-ANLAGE 66, CH-4052 BASEL, SWITZERLAND
EI 1422-0067
J9 INT J MOL SCI
JI Int. J. Mol. Sci.
PD NOV
PY 2010
VL 11
IS 11
BP 4452
EP 4464
DI 10.3390/ijms11114452
PG 13
WC Biochemistry & Molecular Biology; Chemistry, Multidisciplinary
SC Biochemistry & Molecular Biology; Chemistry
GA 684UB
UT WOS:000284575100017
PM 21151449
OA Green Published, Green Submitted, gold
DA 2021-10-15
ER

PT J
AU Kamata, K
   Seo, S
   Nakajima, JI
AF Kamata, Kazuaki
   Seo, Shujiro
   Nakajima, Jun-Ichiro
TI Constituents from leaves of Apocynum venetum L.
SO JOURNAL OF NATURAL MEDICINES
LA English
DT Article
DE Apocynum venetum; apocynaceae; LC-MS; NMR; malonated flavonol glycoside;
   antioxidant
ID FLAVONOIDS; LUOBUMA
AB An analysis using HPLC-MS revealed that an extract from dried leaves of Apocynum venetum L. contained more than 15 kinds of phenolic constituents. Two malonated flavonol glycosides were further isolated, and their structures were determined to be quercetin 3-O-(6''-O-malonyl)-beta-D-glucoside (1) and quercetin 3-O-(6''-O-malonyl)-beta-D-galactoside (2) by NMR spectroscopic analysis. This is the first report describing the isolation of these malonated flavonol glycosides from A. venetum L. Both glycosides showed strong scavenging activity against 1, 1-diphenyl-2-picrylhydrazyl (DPPH) radical.
C1 [Kamata, Kazuaki; Seo, Shujiro; Nakajima, Jun-Ichiro] Tokiwa Phytochem Co Ltd, Chiba 2850801, Japan.
RP Nakajima, JI (corresponding author), Tokiwa Phytochem Co Ltd, 158 Kinoko, Chiba 2850801, Japan.
EM j-nakajima@tokiwaph.co.jp
CR Azuma K, 1999, J AGR FOOD CHEM, V47, P3963, DOI 10.1021/jf990347p
   BLOIS MS, 1958, NATURE, V181, P1199, DOI 10.1038/1811199a0
   Butterweck V, 2000, PLANTA MED, V66, P3, DOI 10.1055/s-2000-11119
   Butterweck V, 2003, PHARMACOL BIOCHEM BE, V75, P557, DOI 10.1016/S0091-3057(03)00118-7
   Butterweck V, 2001, BIOL PHARM BULL, V24, P848, DOI 10.1248/bpb.24.848
   Fan WZ, 1999, CHEM PHARM BULL, V47, P1049, DOI 10.1248/cpb.47.1049
   Ferreres F, 1997, J AGR FOOD CHEM, V45, P4249, DOI 10.1021/jf970399j
   GESLIN M, 1985, J NAT PROD, V48, P111, DOI 10.1021/np50037a020
   Grundmann O, 2007, J ETHNOPHARMACOL, V110, P406, DOI 10.1016/j.jep.2006.09.035
   IMPERATO F, 1982, CHEM IND, V21, P604
   Murakami T, 2001, CHEM PHARM BULL, V49, P845, DOI 10.1248/cpb.49.845
   *PHARM COMM HLTH M, 2000, PHARM PEOPL REP CH 1
   Sakakibara H, 2006, BIOL PHARM BULL, V29, P1767, DOI 10.1248/bpb.29.1767
   WALD B, 1989, PHYTOCHEMISTRY, V28, P663, DOI 10.1016/0031-9422(89)80083-4
   Xiong QB, 2000, PLANTA MED, V66, P127, DOI 10.1055/s-2000-11135
   Yokozawa T, 2002, BIOL PHARM BULL, V25, P748, DOI 10.1248/bpb.25.748
NR 16
TC 39
Z9 42
U1 2
U2 50
PU SPRINGER JAPAN KK
PI TOKYO
PA SHIROYAMA TRUST TOWER 5F, 4-3-1 TORANOMON, MINATO-KU, TOKYO, 105-6005,
   JAPAN
SN 1340-3443
EI 1861-0293
J9 J NAT MED-TOKYO
JI J. Nat. Med.
PD APR
PY 2008
VL 62
IS 2
BP 160
EP 163
DI 10.1007/s11418-007-0202-3
PG 4
WC Chemistry, Medicinal; Pharmacology & Pharmacy
SC Pharmacology & Pharmacy
GA 272YF
UT WOS:000253896900005
PM 18404316
DA 2021-10-15
ER

PT J
AU Ming, DS
   Lopez, A
   Hillhouse, BJ
   French, CJ
   Hudson, JB
   Towers, GHN
AF Ming, DS
   Lopez, A
   Hillhouse, BJ
   French, CJ
   Hudson, JB
   Towers, GHN
TI Bioactive constituents from Iryanthera megistophylla
SO JOURNAL OF NATURAL PRODUCTS
LA English
DT Article
ID BRAZILIAN MYRISTICACEAE; APOCYNUM-VENETUM; MEDICINAL-PLANTS;
   GAMMA-LACTONES; CHEMISTRY; BUTANOLIDES; DERIVATIVES; INFECTIVITY;
   LAURACEAE; FRUITS
AB Activity-guided fractionation of the 95% ethanol extract from the stem bark of Iryanthera megistophylla led to the isolation of two new compounds, named megislignan [2,3-dimethyl-4-(4-methoxyphenyl)-6-whydroxynaphthalene] (1) and megislactone [(2R,3R,4R)-3-hydroxy-4-methyl-2-(hexacos-17-enyl)butanolide] (2), along with seven known compounds, grandinolide (3), iryantherin K (4), iryantherin L (5), cinchonain I b (6), cinchonain I a (7), procyanidin B-2 (8), and cinchonain Ha (9). The structures of the new compounds were elucidated by spectral data interpretation. Isolates were evaluated for their antibacterial, antifungal, antiviral, and antiacetylcholinesterase activities.
C1 Univ British Columbia, Dept Bot, Vancouver, BC V6T 1Z4, Canada.
   Agr & Agri Food Canada, Pacific Agri Food Res Ctr, Summerland, BC V0H 1Z0, Canada.
   Univ British Columbia, Dept Pathol & Lab Med, Vancouver, BC V5Z 1M9, Canada.
RP Hudson, JB (corresponding author), Univ British Columbia, Dept Bot, 3529 Univ Blvd, Vancouver, BC V6T 1Z4, Canada.
EM jbhudson@interchange.ubc.ca; ntowers@interchange.ubc.ca
CR Anani K, 2000, PHARM BIOL, V38, P40, DOI 10.1076/1388-0209(200001)3811-BFT040
   Chaves MH, 1997, PHYTOCHEMISTRY, V44, P523, DOI 10.1016/S0031-9422(96)00542-0
   CONSERVA LM, 1990, PHYTOCHEMISTRY, V29, P3911, DOI 10.1016/0031-9422(90)85358-M
   ELLMAN GL, 1961, BIOCHEM PHARMACOL, V7, P88, DOI 10.1016/0006-2952(61)90145-9
   Fan WZ, 1999, CHEM PHARM BULL, V47, P1049, DOI 10.1248/cpb.47.1049
   FOO LY, 1987, PHYTOCHEMISTRY, V26, P2825, DOI 10.1016/S0031-9422(00)83598-0
   FRANCA NC, 1975, PHYTOCHEMISTRY, V14, P590, DOI 10.1016/0031-9422(75)85143-0
   FRENCH CJ, 1992, PHYTOCHEMISTRY, V31, P3017, DOI 10.1016/0031-9422(92)83438-5
   FRENCH CJ, 1991, CAN J PLANT PATHOL, V13, P1
   HANSEN AJ, 1989, CRIT REV PLANT SCI, V8, P45, DOI 10.1080/07352688909382270
   HUDSON JB, 1994, PLANTA MED, V60, P329, DOI 10.1055/s-2006-959494
   Hudson JB, 2000, PHARM BIOL, V38, P46, DOI 10.1076/1388-0209(200001)3811-BFT046
   Kolodziej H, 2001, BIOL PHARM BULL, V24, P1016, DOI 10.1248/bpb.24.1016
   Lopes NP, 1998, PHYTOCHEMISTRY, V49, P1405, DOI 10.1016/S0031-9422(97)01092-3
   Lopez A, 2002, J NAT PROD, V65, P62, DOI 10.1021/np010410g
   Lopez A, 2001, J ETHNOPHARMACOL, V77, P189, DOI 10.1016/S0378-8741(01)00292-6
   Magri FMM, 1996, PHYTOCHEMISTRY, V43, P669, DOI 10.1016/0031-9422(96)00332-9
   MARTINEZ JC, 1981, PHYTOCHEMISTRY, V20, P459
   NONAKA G, 1982, CHEM PHARM BULL, V30, P4277
   RAHALISON L, 1994, PLANTA MED, V60, P41, DOI 10.1055/s-2006-959405
   Satoh Mitsuru, 2000, Natural Medicines, V54, P97
   SCHULTES RE, 1971, LLOYD, V34, P61
   Silva DHS, 1999, J NAT PROD, V62, P1475, DOI 10.1021/np980509w
   Silva DHS, 2001, PHYTOCHEMISTRY, V57, P437, DOI 10.1016/S0031-9422(00)00477-5
   SILVA DHS, 1995, PHYTOCHEMISTRY, V38, P1013, DOI 10.1016/0031-9422(94)00730-H
   TAKEDA K, 1972, TETRAHEDRON, V28, P3757, DOI 10.1016/S0040-4020(01)93822-0
   VIEIRA PC, 1983, PHYTOCHEMISTRY, V22, P711, DOI 10.1016/S0031-9422(00)86967-8
   Wirth C, 1997, PHYTOMEDICINE, V4, P265, DOI 10.1016/S0944-7113(97)80079-7
   Xiong QB, 2000, PLANTA MED, V66, P127, DOI 10.1055/s-2000-11135
   XIONG ZQ, 1995, PHARMACOL BIOCHEM BE, V51, P415, DOI 10.1016/0091-3057(94)00416-G
NR 30
TC 39
Z9 40
U1 0
U2 21
PU AMER CHEMICAL SOC
PI WASHINGTON
PA 1155 16TH ST, NW, WASHINGTON, DC 20036 USA
SN 0163-3864
EI 1520-6025
J9 J NAT PROD
JI J. Nat. Prod.
PD OCT
PY 2002
VL 65
IS 10
BP 1412
EP 1416
DI 10.1021/np020169l
PG 5
WC Plant Sciences; Chemistry, Medicinal; Pharmacology & Pharmacy
SC Plant Sciences; Pharmacology & Pharmacy
GA 609YZ
UT WOS:000178935100005
PM 12398535
DA 2021-10-15
ER

PT J
AU Dieleman, JA
   Mortensen, DA
   Buhler, DD
   Ferguson, RB
AF Dieleman, JA
   Mortensen, DA
   Buhler, DD
   Ferguson, RB
TI Identifying associations among site properties and weed species
   abundance. II. Hypothesis generation
SO WEED SCIENCE
LA English
DT Article
DE Abutilon theophrasti Medicus ABUTH, velvetleaf; Amaranthus spp.,
   pigweed; Apocynum cannabinum L. APCCA, hemp dogbane; Helianthus annuus
   L. HELAN, common sunflower; Physalis subglabrata Mack. et Bush. PHYSU;
   smooth groundcherry; Setaria spp., foxtail; Solanum ptycanthum Dun. ex
   DC. SOLPT; eastern black nightshade; Strophostyles leiosperma (T. et G.)
   Piper, smooth-seed wildbean; Zea mays L., corn; canonical correlation
   analysis; grid-sampling; soil properties; spatial heterogeneity; ABUTH;
   AMASS; APCCA; HELAN; PHYSU; SETSS
ID SOYBEAN GLYCINE-MAX; CORN ZEA-MAYS; SOIL PROPERTIES; ORGANIC-MATTER;
   FIELD-SCALE; VARIABILITY; HERBICIDES; COMMUNITY; EFFICACY; SORPTION
AB Identification of associations between site properties and weed species abundance led to the generation of hypotheses as to why weed populations occur where they do, or do not, in agricultural fields. The objective of this research was to use a multivariate statistical technique, canonical correlation analysis, to identify the associations. Two continuous Zed mays production fields under center-pivot irrigation in the central Platte River Valley of Nebraska were grid-sampled between 1994 and 1997 for nine site properties and six to seven weed species. Weed species were identified and counted just prior to postemergence weed control in two adjacent quadrats (1 by 0.38 m) at each grid sampling point. These quadrats represented untreated weed populations emerging between crop rows and treated populations that survived preemergence herbicide banded within the crop row. Canonical correlation analysis identified one to five significant correlations between linear combinations of site properties and weed species abundance depending on field site, years, and between- vs. on-crop row weed populations. The first pair of linear combinations consistently described an association that separated weed species across-a gradient of topography and soil type. The second pair of linear combinations described associations between weed species and soil fertility In all cases, it was hypothesized that management practices strongly interacted with site properties to create the observed associations with weed populations. Other hypothesized mechanisms For weed patchiness include patchiness in available soil moisture that would influence weed seed germination, emergence, and seedling growth. Additional variation in plant-available preemergence herbicide concentration across the field site would vary weed control efficacy. Another mechanism would be variation in soil fertility that affects the growth, reproduction, and competitive ability of both the crop and the weed.
C1 Univ Nebraska, Dept Agron, Lincoln, NE 68583 USA.
   USDA ARS, Natl Soil Tilth Lab, Ames, IA 50011 USA.
   S Cent Res & Extens Ctr, Clay Ctr, NE 68933 USA.
RP Dieleman, JA (corresponding author), Kansas State Univ, Dept Agron, Manhattan, KS 66506 USA.
CR ALMEKINDERS CJM, 1995, NETH J AGR SCI, V43, P127
   ANDREASEN C, 1991, WEED RES, V31, P181, DOI 10.1111/j.1365-3180.1991.tb01757.x
   BLACKSHAW RE, 1994, CAN J PLANT SCI, V74, P177, DOI 10.4141/cjps94-037
   BLUMHORST MR, 1990, WEED TECHNOL, V4, P279, DOI 10.1017/S0890037X00025392
   CAMBARDELLA CA, 1994, SOIL SCI SOC AM J, V58, P1501, DOI 10.2136/sssaj1994.03615995005800050033x
   CARDINA J, 1995, WEED SCI, V43, P258, DOI 10.1017/S0043174500081157
   DALE HM, 1965, CAN J BOTANY, V43, P1319, DOI 10.1139/b65-139
   DALE MRT, 1992, CAN J BOT, V70, P1931, DOI 10.1139/b92-240
   Dieleman JA, 2000, WEED SCI, V48, P567, DOI 10.1614/0043-1745(2000)048[0567:IAASPA]2.0.CO;2
   DIELEMAN JA, 1999, 2 EUR C PREC AGR 11, P517
   FIRBANK LG, 1990, J APPL ECOL, V27, P308, DOI 10.2307/2403587
   GITTINS R, 1985, CANONICAL ANAL REV A, P13
   GUPTA SC, 1979, WATER RESOUR RES, V15, P1633, DOI 10.1029/WR015i006p01633
   Harper JL, 1977, POPULATION BIOL PLAN, P151
   HAUSLER A, 1995, P SEM SIT SPEC FARM, P186
   HUDSON BD, 1994, J SOIL WATER CONSERV, V49, P189
   HUME L, 1982, CAN J PLANT SCI, V62, P741, DOI 10.4141/cjps82-107
   JAMISON V.C, 1958, SOIL SCI SOC AMER PROC, V22, P189
   JOHNSON GA, 1995, WEED SCI, V43, P604, DOI 10.1017/S0043174500081716
   Johnson GA, 1996, WEED SCI, V44, P704, DOI 10.1017/S0043174500094571
   JOHNSON RA, 1992, APPL MULTIVARIATE ST, P459
   Mortensen David A., 1993, P113
   Mulla D. J., 1993, P15
   Novak JM, 1997, J ENVIRON QUAL, V26, P1271, DOI 10.2134/jeq1997.00472425002600050011x
   PYSEK P, 1991, J VEG SCI, V2, P237, DOI 10.2307/3235956
   RAO PSC, 1985, WEED SCI, V33, P18, DOI 10.1017/S0043174500083764
   SALTER PJ, 1966, J SOIL SCI, V17, P93, DOI 10.1111/j.1365-2389.1966.tb01455.x
   SAMPSON ARTHUR W., 1939, BOT REV, V5, P155, DOI 10.1007/BF02878423
   *SAS, 1990, SAS STAT US GUID VER, V1, P367
   *USDA, 1962, SOIL SURV HALL COUNT
   *USDA, 1974, SOIL SURV BUFF COUNT
   WEAVER SE, 1985, WEED SCI, V33, P447, DOI 10.1017/S0043174500082631
   WOOD LS, 1987, J ENVIRON QUAL, V16, P251, DOI 10.2134/jeq1987.00472425001600030012x
   Zimdahl RL, 1999, WEED SCI, V47, P1
NR 34
TC 39
Z9 42
U1 0
U2 14
PU WEED SCI SOC AMER
PI LAWRENCE
PA 810 EAST 10TH ST, LAWRENCE, KS 66044-8897 USA
SN 0043-1745
J9 WEED SCI
JI Weed Sci.
PD SEP-OCT
PY 2000
VL 48
IS 5
BP 576
EP 587
PG 12
WC Agronomy; Plant Sciences
SC Agriculture; Plant Sciences
GA 362NB
UT WOS:000089783100008
DA 2021-10-15
ER

PT J
AU Xie, WY
   Jiang, ZH
   Wang, J
   Zhang, XY
   Melzig, MF
AF Xie, Wenyan
   Jiang, Zhihui
   Wang, Jian
   Zhang, Xiaoying
   Melzig, Matthias F.
TI Protective effect of hyperoside against acetaminophen (APAP) induced
   liver injury through enhancement of APAP clearance
SO CHEMICO-BIOLOGICAL INTERACTIONS
LA English
DT Article
DE Hyperoside; Acetaminophen (APAP); Hepatic detoxification; Uridine
   diphoshate glucuronosyltransferases (UGTs); Sulfotransferases (SULTs)
ID UDP-GLUCURONOSYLTRANSFERASE; INTERINDIVIDUAL VARIABILITY;
   HYDROGEN-PEROXIDE; OXIDATIVE STRESS; GENE-EXPRESSION; IN-VITRO; PROTEIN;
   CELLS; HEPATOTOXICITY; TOXICITY
AB Acetaminphen (APAP) overdose leads to severe hepatotoxicity. Apocynum venetum L. (A. venetum) possess potent hepatoprotective effect. Hyperoside is one of the major compounds exist in Apocynum venetum L. and might be a potential agent to protect against APAP-induce liver injury. In this study, we investigated the effect of hyperoside on APAP hepatotoxicity in mice. Mice were treated intragastrically with hyperoside (10, 50 or 100 mg/kg) for 3 days before APAP (300 mg/kg) injection. APAP alone caused severe liver injury characterized by significantly increased serum aminotransferase levels, hepatic malondialdehyde (MDA) and 3-nitrotyrosine (3-NT) formation, as well as liver superoxide dismutase (SOD), glutathione peroxidase (GPx) and glutathione (GSH) depletions. Hyperoside significantly attenuated APAP-induced liver damages in a dose dependent manner, and 100 mg/kg was the most effective dose. Further study confirmed that hyperoside was able to increase activities and mRNA expressions of uridine diphoshate glucuronosyltransferases (UGTs) and sulfotransferases (SULTs), as well as to inhibit CYP2E1 activities, and thereby suppressed toxic intermediate formation and promoted APAP hepatic detoxification. Nrf-2 activation might be involved in hyperoside induced up-regulation of phase II enzymes. Collectively, our data provide evidence that hyperoside protected the liver against APAP induced injury mainly by accelerating APAP harmless metabolism, implying that hyperoside can be considered as a potential natural hepatoprotective agent. (C) 2016 Elsevier Ireland Ltd. All rights reserved.
C1 [Xie, Wenyan; Jiang, Zhihui; Wang, Jian; Zhang, Xiaoying] Northwest A&F Univ, Coll Vet Med, Postbox 19, Yangling 712100, Shaanxi, Peoples R China.
   [Xie, Wenyan; Wang, Jian; Zhang, Xiaoying; Melzig, Matthias F.] Shaanxi Univ Technol, Coll Biol Sci & Engn, Hanzhong 723000, Peoples R China.
   [Xie, Wenyan; Melzig, Matthias F.] Free Univ Berlin, Inst Pharm, Konigin Luise Str 2 4, D-14195 Berlin, Germany.
RP Zhang, XY (corresponding author), Northwest A&F Univ, Coll Vet Med, Postbox 19, Yangling 712100, Shaanxi, Peoples R China.; Zhang, XY (corresponding author), Shaanxi Univ Technol, Coll Biol Sci & Engn, Hanzhong 723000, Peoples R China.
EM zhang.xy@nwsuaf.edu.cn
RI Zhang, Xiaoying/O-2606-2016; Zhang, Xiaoying/O-2606-2016
OI Zhang, Xiaoying/0000-0002-0055-7322; Zhang, Xiaoying/0000-0001-6491-6550
FU High-end Foreign Experts Recruitment Program of State Administration of
   Foreign Experts Affairs [GDW20146100228]; Ministry of Education and
   State Administration of Foreign Experts Affairs "overseas teacher"
   project [MS2011XBNL057]; Key International Cooperation Base of Shaanxi
   Province, China [2015SD0018]; FUB - CSC Postdoctoral Research Program of
   China Scholarship Council (CSC) [201506300001]; Freie Universitat Berlin
   (FUB)
FX This work was financially supported by the High-end Foreign Experts
   Recruitment Program of State Administration of Foreign Experts Affairs
   (GDW20146100228); the Ministry of Education and State Administration of
   Foreign Experts Affairs "overseas teacher" project (MS2011XBNL057); the
   Key International Cooperation Base of Shaanxi Province, China
   (2015SD0018) and the FUB - CSC Postdoctoral Research Program
   (201506300001) of the China Scholarship Council (CSC) and Freie
   Universitat Berlin (FUB).
CR Abdelmegeed MA, 2013, FREE RADICAL BIO MED, V60, P211, DOI 10.1016/j.freeradbiomed.2013.02.018
   Adjei AA, 2008, BIRTH DEFECTS RES A, V82, P155, DOI 10.1002/bdra.20535
   Aleksunes LM, 2012, DRUG METAB DISPOS, V40, P1366, DOI 10.1124/dmd.112.045112
   Bock KW, 2012, BIOCHEM PHARMACOL, V84, P1000, DOI 10.1016/j.bcp.2012.07.009
   Brown JM, 2012, TOXICOL LETT, V212, P320, DOI 10.1016/j.toxlet.2012.05.018
   Buckley DB, 2009, DRUG METAB DISPOS, V37, P834, DOI 10.1124/dmd.108.024224
   Bunchorntavakul C, 2013, CLIN LIVER DIS, V17, P587, DOI 10.1016/j.cld.2013.07.005
   Carvalho NR, 2013, PLOS ONE, V8, DOI 10.1371/journal.pone.0081961
   Chang Thomas K H, 2006, Methods Mol Biol, V320, P127
   Cheung C, 2005, DRUG METAB DISPOS, V33, P449, DOI 10.1124/dmd.104.002402
   Choi JH, 2011, J NAT PROD, V74, P1055, DOI 10.1021/np200001x
   Court MH, 2001, J PHARMACOL EXP THER, V299, P998
   Dai GL, 2006, TOXICOL SCI, V92, P33, DOI 10.1093/toxsci/kfj192
   de Achaval S, 2011, PHARMACOEPIDEM DR S, V20, P827, DOI 10.1002/pds.2162
   Duanmu ZB, 2002, DRUG METAB DISPOS, V30, P997, DOI 10.1124/dmd.30.9.997
   Fan YJ, 2013, FOOD CHEM TOXICOL, V55, P172, DOI 10.1016/j.fct.2013.01.003
   Gueguen Y, 2007, TOXICOLOGY, V229, P62, DOI 10.1016/j.tox.2006.10.006
   HINSON JA, 1995, DRUG METAB REV, V27, P73, DOI 10.3109/03602539509029816
   Hinson JA, 2000, TOXICOL SCI, V53, P467, DOI 10.1093/toxsci/53.2.467
   Hodgman MJ, 2012, CRIT CARE CLIN, V28, P499, DOI 10.1016/j.ccc.2012.07.006
   James LP, 2003, FREE RADICAL RES, V37, P1289, DOI 10.1080/10715760310001617776
   Kalthoff S, 2010, J BIOL CHEM, V285, P5993, DOI 10.1074/jbc.M109.075770
   KAMATH SA, 1972, BIOCHEM BIOPH RES CO, V49, P52, DOI 10.1016/0006-291X(72)90008-3
   Ku SK, 2015, INFLAMMATION, V38, P784, DOI 10.1007/s10753-014-9989-8
   Ku SK, 2014, INFLAMMATION, V37, P1389, DOI 10.1007/s10753-014-9863-8
   Larson AM, 2005, HEPATOLOGY, V42, P1364, DOI 10.1002/hep.20948
   Li HB, 2008, PHARMACOLOGY, V82, P105, DOI 10.1159/000139146
   Li WK, 2012, BIOANALYSIS, V4, P1429, DOI [10.4155/BIO.12.119, 10.4155/bio.12.119]
   Mansour S, 2014, ASIAN PAC J TROP MED, V7, pS514, DOI 10.1016/S1995-7645(14)60283-2
   McGill MR, 2013, PHARM RES-DORDR, V30, P2174, DOI 10.1007/s11095-013-1007-6
   Nakagawa T, 2012, PEDIATR INT, V54, P934, DOI 10.1111/j.1442-200X.2012.03602.x
   Okawa H, 2006, BIOCHEM BIOPH RES CO, V339, P79, DOI 10.1016/j.bbrc.2005.10.185
   Piao MJ, 2008, BBA-GEN SUBJECTS, V1780, P1448, DOI 10.1016/j.bbagen.2008.07.012
   Saini SPS, 2011, HEPATOLOGY, V54, P2208, DOI 10.1002/hep.24646
   Seeff LB, 2001, HEPATOLOGY, V34, P595, DOI 10.1053/jhep.2001.27445
   Sun XY, 1998, CANCER RES, V58, P2379
   van der Logt EMJ, 2003, CARCINOGENESIS, V24, P1651, DOI 10.1093/carcin/bgg117
   Williams JA, 2002, DRUG METAB DISPOS, V30, P1266, DOI 10.1124/dmd.30.11.1266
   Wu LL, 2007, ACTA PHARMACOL SIN, V28, P404, DOI 10.1111/j.1745-7254.2007.00510.x
   Xie WY, 2015, AM J CHINESE MED, V43, P457, DOI 10.1142/S0192415X15500299
   Xie WY, 2014, PHARMAZIE, V69, P379, DOI 10.1691/ph.2014.3805
   Xie WY, 2012, J ETHNOPHARMACOL, V141, P1, DOI 10.1016/j.jep.2012.02.003
   Xing HY, 2011, BIOCHEM BIOPH RES CO, V410, P759, DOI 10.1016/j.bbrc.2011.06.046
   Yeager RL, 2009, TOXICOL SCI, V111, P238, DOI 10.1093/toxsci/kfp115
   Zeng KW, 2011, EUR J PHARMACOL, V672, P45, DOI 10.1016/j.ejphar.2011.09.177
   Zhai XH, 2013, MOL NUTR FOOD RES, V57, P249, DOI 10.1002/mnfr.201200536
   Zhang YJ, 2014, PLOS ONE, V9, DOI [10.1371/journal.pone.0105725, 10.1371/journal.pone.0109159]
   Zheng MZ, 2012, PHYTOMEDICINE, V19, P145, DOI 10.1016/j.phymed.2011.06.029
NR 48
TC 37
Z9 40
U1 2
U2 26
PU ELSEVIER IRELAND LTD
PI CLARE
PA ELSEVIER HOUSE, BROOKVALE PLAZA, EAST PARK SHANNON, CO, CLARE, 00000,
   IRELAND
SN 0009-2797
EI 1872-7786
J9 CHEM-BIOL INTERACT
JI Chem.-Biol. Interact.
PD FEB 25
PY 2016
VL 246
BP 11
EP 19
DI 10.1016/j.cbi.2016.01.004
PG 9
WC Biochemistry & Molecular Biology; Pharmacology & Pharmacy; Toxicology
SC Biochemistry & Molecular Biology; Pharmacology & Pharmacy; Toxicology
GA DC3XK
UT WOS:000369152600002
PM 26772156
DA 2021-10-15
ER

PT J
AU Murakami, T
   Kishi, A
   Matsuda, H
   Hattori, M
   Yoshikawa, M
AF Murakami, T
   Kishi, A
   Matsuda, H
   Hattori, M
   Yoshikawa, M
TI Medicinal foodstuffs. XXIV. Chemical constituents of the processed
   leaves of Apocynum venetum L.: Absolute stereostructures of apocynosides
   I and II
SO CHEMICAL & PHARMACEUTICAL BULLETIN
LA English
DT Article
DE apocynoside; Apocynum venetum; ionone glucoside; absolute
   stereostructure; modified Mosher's method; circular dichroism helicity
   rule
ID GASTROINTESTINAL TRANSIT; POSSIBLE INVOLVEMENT; NITRIC-OXIDE; 5-HT2
   RECEPTORS; ESCIN IB; BAY LEAF; MICE; PROSTAGLANDINS; SESQUITERPENES;
   ACCELERATION
AB Two new ionone glucosides, named apocynosides I and II, were isolated from the roasted leaves of Apocynum venetum L. together with nine known compounds. The absolute stereostructures of apocynosides I and II were determined by chemical and physicochemical evidence, which included the application of a modified Mosher's method and the circular dichroism helicity rule.
C1 Kyoto Pharmaceut Univ, Yamashina Ku, Kyoto 6078412, Japan.
   Toyama Med & Pharmaceut Univ, Inst Nat Med, Toyama 9300194, Japan.
RP Yoshikawa, M (corresponding author), Kyoto Pharmaceut Univ, Yamashina Ku, Kyoto 6078412, Japan.
EM shoyaku@mb.kyoto-phu.ac.jp
OI Matsuda, Hisashi/0000-0003-4217-065X
CR BARBERA O, 1986, PHYTOCHEMISTRY, V25, P2361, DOI 10.1016/S0031-9422(00)81696-9
   Fan WZ, 1999, CHEM PHARM BULL, V47, P1049, DOI 10.1248/cpb.47.1049
   GRAMATICA P, 1987, TETRAHEDRON, V43, P4481, DOI 10.1016/S0040-4020(01)90325-4
   HARA S, 1986, CHEM PHARM BULL, V34, P1843
   Lei Zhen-Huan, 1995, Natural Medicines, V49, P475
   Li YH, 2000, EUR J PHARMACOL, V387, P337, DOI 10.1016/S0014-2999(99)00772-4
   Li YH, 2000, EUR J PHARMACOL, V392, P71, DOI 10.1016/S0014-2999(00)00121-7
   Matsuda H, 2000, LIFE SCI, V67, P2921, DOI 10.1016/S0024-3205(00)00876-6
   Matsuda H, 2000, LIFE SCI, V66, P2233, DOI 10.1016/S0024-3205(00)00551-8
   Matsuda H, 2000, LIFE SCI, V66, P2151, DOI 10.1016/S0024-3205(00)00542-7
   Matsuda H, 1999, LIFE SCI, V66, pPL41
   Murakami T, 2001, CHEM PHARM BULL, V49, P73, DOI 10.1248/cpb.49.73
   Murakami T, 2001, CHEM PHARM BULL, V49, P54, DOI 10.1248/cpb.49.54
   Nishibe Sansei, 1993, Shoyakugaku Zasshi, V47, P27
   OHTANI I, 1991, J AM CHEM SOC, V113, P4092, DOI 10.1021/ja00011a006
   ORITANI T, 1972, TETRAHEDRON LETT, P2521
   OTSUKA H, 1990, PHYTOCHEMISTRY, V29, P3681, DOI 10.1016/0031-9422(90)85306-Z
   SHIGEMATSU N, 1982, PHYTOCHEMISTRY, V21, P2156, DOI 10.1016/0031-9422(82)83079-3
   SHOLICHIN M, 1980, CHEM PHARM BULL, V28, P1006, DOI 10.1248/cpb.28.1006
   Yoshikawa M, 1997, CHEM PHARM BULL, V45, P464, DOI 10.1248/cpb.45.464
   Yoshikawa M, 2000, BIOORGAN MED CHEM, V8, P2071, DOI 10.1016/S0968-0896(00)00127-9
NR 21
TC 35
Z9 38
U1 1
U2 16
PU PHARMACEUTICAL SOC JAPAN
PI TOKYO
PA 2-12-15 SHIBUYA, SHIBUYA-KU, TOKYO, 150-0002, JAPAN
SN 0009-2363
J9 CHEM PHARM BULL
JI Chem. Pharm. Bull.
PD JUL
PY 2001
VL 49
IS 7
BP 845
EP 848
DI 10.1248/cpb.49.845
PG 4
WC Chemistry, Medicinal; Chemistry, Multidisciplinary; Pharmacology &
   Pharmacy
SC Pharmacology & Pharmacy; Chemistry
GA 447MR
UT WOS:000169577600008
PM 11456089
OA Bronze
DA 2021-10-15
ER

PT J
AU Zheng, MZ
   Fan, YJ
   Shi, DF
   Liu, CM
AF Zheng, Meizhu
   Fan, Yajun
   Shi, Dongfang
   Liu, Chunming
TI Antidepressant-like effect of flavonoids extracted from Apocynum venetum
   leaves on brain monoamine levels and dopaminergic system
SO JOURNAL OF ETHNOPHARMACOLOGY
LA English
DT Article
DE Apocynum venetum; Antidepressant-like effect; Monoamine
   neurotransmitters; Dopaminergic system; Tail suspension test; Forced
   swimming test
ID TAIL SUSPENSION TEST; REUPTAKE INHIBITORS; HOMOVANILLIC-ACID; AQUEOUS
   EXTRACTS; INVOLVEMENT; DEPRESSION; MICE; OFFICINALIS; RECEPTORS; MODEL
AB Ethnopharmacological relevance: Apocynum venetum L. (Apocynaceae), a traditional medicinal plant, has been used for the improvement of emotions in Asian countries.
   Aim of the study: We explored the antidepressant-like effect and monoaminergic mechanism of a flavonoids extract from Apocynum venetum leaves (AV-extract).
   Materials and methods: Effect of AV-extract (25, 50 and 100 mg/kg, i.g.) on mice's immobility time was assessed in forced swim test (FST) and tail suspension test (TST). The locomotor activity was evaluated in the open-field test (OFT). Additionally, the main monoamine neurotransmitters serotonin (5-HT), noradrenaline (NA) and dopamine (DA) and their metabolites 5-hydroxyindole-3-acetic acid (5-HIAA), 3,4-dihydroxyphenylacetic acid (DOPAC) and homovanillic acid (HVA) in the mouse hippocampus involved in the antidepressant-like effect of AV-extract was also determined by liquid chromatography-electrospray ionization tandem mass spectrometry (LC-ESI-MS-MS).
   Results: AV-extract (50 and 100 mg/kg, i.g.) administration significantly reduced the immobility time in both the FST and TST without accompanying changes in locomotor activity in the OFT. It was also found that the AV-extract significantly increased the concentrations of the main neurotransmitters NE and DA along with their respective metabolites DOPAC, HVA in the hippocampus. The antidepressant-like effect of the AV-extract (50 mg/kg, i.g.) was prevented by the pretreatment of mice with SCH23390 (0.05 mg/kg, i.g., a dopamine D-1 receptor antagonist) or sulpiride (50 mg/kg, i.g., a dopamine D-2 receptor antagonist).
   Conclusion: The AV-extract produced significant antidepressant-like effects, which likely attribute to increased NE and DA along with their respective metabolites DOPAC, HVA in the mouse hippocampus, and dependent on interaction with dopaminergic (D-1 and D-2 receptor) systems. (C) 2013 Elsevier Ireland Ltd. All rights reserved.
C1 [Zheng, Meizhu; Shi, Dongfang; Liu, Chunming] Changchun Normal Univ, Cent Lab, Changchun 130032, Jilin, Peoples R China.
   [Fan, Yajun] Changchun Normal Univ, Coll Life Sci, Changchun 130032, Jilin, Peoples R China.
RP Liu, CM (corresponding author), Changchun Normal Univ, Cent Lab, Changchun 130032, Jilin, Peoples R China.
EM zhengmeizhu2008@sohu.com; ccsfxy777@163.com
FU National Natural Science Foundation of ChinaNational Natural Science
   Foundation of China (NSFC) [30970299, 31170326]; Natural Science
   Foundation of Jilin Province of China [[2012] D228]; Natural Science
   Foundation of Changchun Normal University [[2012] D010, [2012] D004]
FX This project was supported by the National Natural Science Foundation of
   China (30970299 and 31170326) and the Natural Science Foundation of
   Jilin Province of China ([2012] D228) and Natural Science Foundation of
   Changchun Normal University ([2012] D010, [2012] D004).
CR Baghai TC, 2007, INT J NEUROPSYCHOPH, V10, pS1, DOI 10.1017/S1461145707008255
   Binfare RW, 2010, EUR J PHARMACOL, V638, P78, DOI 10.1016/j.ejphar.2010.04.011
   Bourin M, 2005, BEHAV BRAIN RES, V164, P266, DOI 10.1016/j.bbr.2005.06.015
   Butterweck V, 2003, PHARMACOL BIOCHEM BE, V75, P557, DOI 10.1016/S0091-3057(03)00118-7
   Butterweck V, 2002, BRAIN RES, V930, P21, DOI 10.1016/S0006-8993(01)03394-7
   Butterweck V, 2001, BIOL PHARM BULL, V24, P848, DOI 10.1248/bpb.24.848
   Chung Moon Yong, 1993, Yonsei Medical Journal, V34, P266
   Cryan JF, 2005, NEUROSCI BIOBEHAV R, V29, P571, DOI 10.1016/j.neubiorev.2005.03.009
   Dailly E, 2004, FUND CLIN PHARMACOL, V18, P601, DOI 10.1111/j.1472-8206.2004.00287.x
   Delgado PL, 2006, J CLIN PSYCHIAT, V67, P22
   Delgado PL, 2000, J CLIN PSYCHIAT, V61, P7
   Elhwuegi AS, 2004, PROG NEURO-PSYCHOPH, V28, P435, DOI 10.1016/j.pnpbp.2003.11.018
   Gay BM, 2010, NEUROPHARMACOLOGY, V59, P172, DOI 10.1016/j.neuropharm.2010.05.003
   HEINZ A, 1994, PHARMACOPSYCHIATRY, V27, P7, DOI 10.1055/s-2007-1014317
   Joca SRL, 2000, EUR NEUROPSYCHOPHARM, V10, P223, DOI 10.1016/S0924-977X(00)00079-1
   Kim DW, 1998, PHYTOTHER RES, V12, P46, DOI 10.1002/(SICI)1099-1573(19980201)12:1&lt;46::AID-PTR169&gt;3.0.CO;2-I
   Kim JH, 2007, PHARMACOL BIOCHEM BE, V87, P41, DOI 10.1016/j.pbb.2007.03.018
   Klimek V, 2002, BIOL PSYCHIAT, V52, P740, DOI 10.1016/S0006-3223(02)01383-5
   Machado DG, 2009, PROG NEURO-PSYCHOPH, V33, P642, DOI 10.1016/j.pnpbp.2009.03.004
   Matsuzaki K, 2006, NEUROSCI LETT, V400, P230, DOI 10.1016/j.neulet.2006.02.077
   Mitani H, 2006, PROG NEURO-PSYCHOPH, V30, P531, DOI 10.1016/j.pnpbp.2005.11.021
   MOUSSEAU DD, 1989, J NEURAL TRANSM, V75, P73, DOI 10.1007/BF01250645
   Nemeroff CB, 2007, J PSYCHIATR RES, V41, P189, DOI 10.1016/j.jpsychires.2006.05.008
   Papakostas GI, 2006, EUR NEUROPSYCHOPHARM, V16, P391, DOI 10.1016/j.euroneuro.2005.12.002
   PORSOLT RD, 1977, ARCH INT PHARMACOD T, V229, P327
   Renard CE, 2001, PSYCHOPHARMACOLOGY, V159, P42, DOI 10.1007/s002130100836
   Sher L, 2006, J AFFECT DISORDERS, V90, P83, DOI 10.1016/j.jad.2005.10.002
   STERU L, 1985, PSYCHOPHARMACOLOGY, V85, P367, DOI 10.1007/BF00428203
   Su FL, 2009, CHROMATOGRAPHIA, V69, P207, DOI 10.1365/s10337-008-0879-9
   Willner P, 2005, J AFFECT DISORDERS, V86, P37, DOI 10.1016/j.jad.2004.12.010
   Xu Q, 2008, PROG NEURO-PSYCHOPH, V32, P715, DOI 10.1016/j.pnpbp.2007.11.020
   Yamada J, 2004, EUR J PHARMACOL, V504, P207, DOI 10.1016/j.ejphar.2004.09.057
   Yi LT, 2010, PROG NEURO-PSYCHOPH, V34, P1223, DOI 10.1016/j.pnpbp.2010.06.024
   Yu ZF, 2002, J ETHNOPHARMACOL, V83, P161, DOI 10.1016/S0378-8741(02)00211-8
NR 34
TC 34
Z9 39
U1 3
U2 81
PU ELSEVIER IRELAND LTD
PI CLARE
PA ELSEVIER HOUSE, BROOKVALE PLAZA, EAST PARK SHANNON, CO, CLARE, 00000,
   IRELAND
SN 0378-8741
EI 1872-7573
J9 J ETHNOPHARMACOL
JI J. Ethnopharmacol.
PD MAY 2
PY 2013
VL 147
IS 1
BP 108
EP 113
DI 10.1016/j.jep.2013.02.015
PG 6
WC Plant Sciences; Chemistry, Medicinal; Integrative & Complementary
   Medicine; Pharmacology & Pharmacy
SC Plant Sciences; Pharmacology & Pharmacy; Integrative & Complementary
   Medicine
GA 136TJ
UT WOS:000318386000008
PM 23453939
DA 2021-10-15
ER

PT J
AU Griffiths, HM
   Sinclair, WA
   Boudon-Padieu, E
   Daire, X
   Lee, IM
   Sfalanga, A
   Bertaccini, A
AF Griffiths, HM
   Sinclair, WA
   Boudon-Padieu, E
   Daire, X
   Lee, IM
   Sfalanga, A
   Bertaccini, A
TI Phytoplasmas associated with elm yellows: Molecular variability and
   differentiation from related organisms
SO PLANT DISEASE
LA English
DT Article
ID 16S RIBOSOMAL-RNA; MYCOPLASMALIKE ORGANISMS; GENETIC RELATEDNESS;
   AMPLIFICATION; CLASSIFICATION; DNA; ASH
AB Restriction fragment length polymorphism (RFLP) analyses were performed on polymerase chain reaction (PCR) amplimers of phytoplasmal DNA from eight samples obtained from Ulmus spp. (elms) affected by elm yellows (EY) in Italy and the United States, from Catharanthus roseus infected with strain EY1, and from five other plant species infected with phytoplasmas of the EY group sensu late (group 16SrV). RFLP profiles obtained with restriction enzyme TaqI from ribosomal DNA amplified with primer pair P1/P7 differentiated elm-associated phytoplasmas from strains originally detected in Apocynum cannabinum, Prunus spp., Rubus fruticosus, Vitis vinifera, and Ziziphus jujuba. RFLP profiles obtained similarly with BfaI differentiated strains from A. cannabinum and V. vinifera from other phytoplasmas of group 16SrV. Elm-associated strains from within the United States had two RFLP patterns in ribosomal DNA based on presence or absence of an RsaI site in the 16S-23S spacer. Elm-associated phytoplasma strains from Italy were distinguished from those of American origin by RFLPs obtained with MseI in the same fragment of non-ribosomal DNA. Strain HD1, which was discovered in A. cannabinum associated with EY-diseased elms in New York State, was unique among the strains studied.
C1 Cornell Univ, Dept Plant Pathol, Ithaca, NY 14853 USA.
   INRA, Stn Rech Phytoplasmes, F-21034 Dijon, France.
   USDA ARS, Mol Plant Pathol Lab, Beltsville, MD 20705 USA.
   Univ Florence, Ist Patol & Zool Forestale & Agraria, I-50100 Florence, Italy.
   Univ Bologna, Ist Patol Vegetale, I-40126 Bologna, Italy.
RP Griffiths, HM (corresponding author), Cornell Univ, Dept Plant Pathol, Ithaca, NY 14853 USA.
OI Bertaccini, Assunta/0000-0002-5650-1512
CR Bertaccini A., 1995, Acta Horticulturae, P126
   Daire X, 1997, EUR J PLANT PATHOL, V103, P507, DOI 10.1023/A:1008641411025
   Dellaporta SL, 1983, PLANT MOL BIOL REP, V1, P19, DOI DOI 10.1007/BF02712670
   DENG SJ, 1991, J MICROBIOL METH, V14, P53, DOI 10.1016/0167-7012(91)90007-D
   *DNASTAR INC, 1997, LASERGENE BIOC SOFTW
   GRIFFITHS HM, 1997, EUR J FOREST PATHOL, V28, P75
   GRIFFITHS HM, 1994, IOM LETT, V3, P259
   Lee I. M., 1995, Phytopathologia Mediterranea, V34, P174
   Lee I.-M., 1995, Phytopathology, V85, P1179
   LEE IM, 1993, PHYTOPATHOLOGY, V83, P834, DOI 10.1094/Phyto-83-834
   Lee IM, 1998, INT J SYST BACTERIOL, V48, P1153, DOI 10.1099/00207713-48-4-1153
   LEE IM, 1993, PHYTOPATHOLOGY, V83, P829, DOI 10.1094/Phyto-83-829
   LIM PO, 1989, J BACTERIOL, V171, P5901, DOI 10.1128/jb.171.11.5901-5906.1989
   Marcone C., 1994, Phytopathologia Mediterranea, V33, P194
   MARCONE C, 1997, EUR J FOREST PATHOL, V27, P2745
   MARTINI M, 1998, 12 IOM C SYDN AUSTR, P130
   MATTEONI JA, 1989, PHYTOPROTECTION, V70, P137
   MAURER R, 1993, PHYTOPATHOLOGY, V83, P971, DOI 10.1094/Phyto-83-971
   Sambrook J, 1989, MOL CLONING LAB MANU
   Schneider B., 1995, MOL DIAGNOSTIC PROCE, V2, P369, DOI DOI 10.1016/B978-012583805-4/50040-6
   SEEMUELLER E, 1976, Acta Horticulturae (Wageningen), V67, P109
   Seemueller E., 1998, Journal of Plant Pathology, V80, P3
   SINCLAIR WA, 1989, PLANT DIS, V73, P432, DOI 10.1094/PD-73-0432
   SINCLAIR WA, 1981, COMPENDIUM ELM DIS, P25
NR 24
TC 34
Z9 37
U1 0
U2 4
PU AMER PHYTOPATHOLOGICAL SOC
PI ST PAUL
PA 3340 PILOT KNOB ROAD, ST PAUL, MN 55121 USA
SN 0191-2917
J9 PLANT DIS
JI PLANT DIS.
PD DEC
PY 1999
VL 83
IS 12
BP 1101
EP 1104
DI 10.1094/PDIS.1999.83.12.1101
PG 4
WC Plant Sciences
SC Plant Sciences
GA 258QP
UT WOS:000083850100004
PM 30841130
OA hybrid
DA 2021-10-15
ER

PT J
AU Liu, HH
   Liu, J
   Fan, SL
   Song, MZ
   Han, XL
   Liu, F
   Shen, FF
AF Liu, H. H.
   Liu, J.
   Fan, S. L.
   Song, M. Z.
   Han, X. L.
   Liu, F.
   Shen, F. F.
TI RETRACTED: Molecular cloning and characterization of a salinity
   stress-induced gene encoding DEAD-box helicase from the halophyte
   Apocynum venetum (Retracted article. See vol. 69, pg. 4145, 2018)
SO JOURNAL OF EXPERIMENTAL BOTANY
LA English
DT Article; Proceedings Paper; Retracted Publication
CT Annual Meeting of the Society-for-Experimental-Biology
CY MAR 31-APR 04, 2007
CL Glasgow, SCOTLAND
SP Soc Expt Biol
DE Apocynum venetum; ATPase; ATP-dependent DNA helicase; ATP-independent
   RNA helicase; AvDH1; DEAD-box family; salt stress
ID TRANSLATION INITIATION-FACTOR; DOUBLE-STRANDED-RNA; DNA HELICASE;
   PROTEIN FAMILY; ESCHERICHIA-COLI; SACCHAROMYCES-CEREVISIAE; ABIOTIC
   STRESS; PISUM-SATIVUM; FACTOR EIF-4A; SALT STRESS
AB The genes encoding DEAD-box helicases play a key role in various abiotic stresses, including temperature, light, oxygen, and salt stress. A salt-responsive gene, designated AvDH1, was isolated from the halophyte dogbane (Apocynum venetum) by using suppression subtractive hybridization and RACE (rapid amplification of cDNA ends) PCR. The deduced amino acid sequence has nine conserved helicase motifs of the DEAD-box protein family. The AvDH1 gene is present as a single copy in the dogbane genome. This gene is expressed in response to NaCl and not polyethlene glycol (PEG) nor abscisic acid, and its expression increases with time. The transcription of AvDH1 is also induced by low temperature (4 degrees C), but its accumulation first increases then decreases with time. The purified recombinant protein contains ATP-dependent DNA helicase activity, ATP-independent RNA helicase activity, and DNA- or RNA-dependent ATPase activity. The ATPase activity of AvDH1 is stimulated more by single-stranded DNA than by double-stranded DNA or RNA. These results suggested that AvDH1 belonging to the DEAD-box helicase family is induced by salinity, functions as a typical helicase to unwind DNA and RNA, and may play an important role in salinity tolerance.
C1 [Liu, H. H.; Liu, J.; Han, X. L.; Liu, F.; Shen, F. F.] Shandong Agr Univ, Coll Agron, State Key Lab Crop Biol, Tai An 271018, Shandong, Peoples R China.
   [Fan, S. L.; Song, M. Z.] Chinese Acad Agr Sci, Cotton Res Inst, Anyang 455100, Henan, Peoples R China.
RP Shen, FF (corresponding author), Shandong Agr Univ, Coll Agron, State Key Lab Crop Biol, Tai An 271018, Shandong, Peoples R China.
EM ffshen@sdau.edu.cn
CR Aubourg S, 1999, NUCLEIC ACIDS RES, V27, P628, DOI 10.1093/nar/27.2.628
   BAGLIONI C, 1978, EUR J BIOCHEM, V92, P155, DOI 10.1111/j.1432-1033.1978.tb12733.x
   BRANDER KA, 1995, BBA-GENE STRUCT EXPR, V1261, P442, DOI 10.1016/0167-4781(95)00052-I
   CANNON GC, 1990, PLANT MOL BIOL, V15, P457, DOI 10.1007/BF00019162
   Chao DY, 2005, CELL RES, V15, P796, DOI 10.1038/sj.cr.7290349
   CHEN Y., 2007, CHINESE WILD PLANT R, V26, P49
   Cho HS, 1998, J BIOL CHEM, V273, P15045, DOI 10.1074/jbc.273.24.15045
   Cordin O, 2006, GENE, V367, P17, DOI 10.1016/j.gene.2005.10.019
   Diges CM, 2001, EMBO J, V20, P5503, DOI 10.1093/emboj/20.19.5503
   EDY VG, 1976, EUR J BIOCHEM, V61, P563, DOI 10.1111/j.1432-1033.1976.tb10051.x
   Fuller-Pace Frances V., 1994, Trends in Cell Biology, V4, P271, DOI 10.1016/0962-8924(94)90210-0
   Gong ZZ, 2005, PLANT CELL, V17, P256, DOI 10.1105/tpc.104.027557
   Iost I, 1999, J BIOL CHEM, V274, P17677, DOI 10.1074/jbc.274.25.17677
   JACOBSON AB, 1976, P NATL ACAD SCI USA, V73, P307, DOI 10.1073/pnas.73.2.307
   Jankowsky E, 2007, CURR OPIN STRUC BIOL, V17, P316, DOI 10.1016/j.sbi.2007.05.007
   Jones PG, 1996, P NATL ACAD SCI USA, V93, P76, DOI 10.1073/pnas.93.1.76
   Kawasaki S, 2001, PLANT CELL, V13, P889, DOI 10.1105/tpc.13.4.889
   Kikuma T, 2004, J BIOL CHEM, V279, P20692, DOI 10.1074/jbc.M400231200
   KILEDJIAN M, 1992, EMBO J, V11, P2655, DOI 10.1002/j.1460-2075.1992.tb05331.x
   Kim DW, 2007, MOL CELLS, V24, P45
   KOONIN EV, 1991, NATURE, V352, P290, DOI 10.1038/352290c0
   Kreps JA, 2002, PLANT PHYSIOL, V130, P2129, DOI 10.1104/pp.008532
   Liu HY, 2002, J BIOL CHEM, V277, P2637, DOI 10.1074/jbc.M109016200
   Lorkovic ZJ, 1997, MOL CELL BIOL, V17, P2257, DOI 10.1128/MCB.17.4.2257
   Mahajan S, 2005, ARCH BIOCHEM BIOPHYS, V444, P139, DOI 10.1016/j.abb.2005.10.018
   Montero-Lomeli M, 2002, J BIOL CHEM, V277, P21542, DOI 10.1074/jbc.M201977200
   Mukhopadhyay A, 2006, J BACTERIOL, V188, P4068, DOI 10.1128/JB.01921-05
   Munns R, 2005, NEW PHYTOL, V167, P645, DOI 10.1111/j.1469-8137.2005.01487.x
   Nakamura T, 2004, PLANT SCI, V167, P63, DOI 10.1016/j.plantsci.2004.03.001
   Owttrim GW, 2006, NUCLEIC ACIDS RES, V34, P3220, DOI 10.1093/nar/gkl408
   Ozturk ZN, 2002, PLANT MOL BIOL, V48, P551, DOI 10.1023/A:1014875215580
   PAUSE A, 1993, MOL CELL BIOL, V13, P6789, DOI 10.1128/MCB.13.11.6789
   PAUSE A, 1992, EMBO J, V11, P2643, DOI 10.1002/j.1460-2075.1992.tb05330.x
   Pham XH, 2000, PLANT J, V24, P219, DOI 10.1046/j.1365-313x.2000.00869.x
   Phan TN, 2003, EUR J BIOCHEM, V270, P1735, DOI 10.1046/j.1432-1033.2003.03532.x
   Rausell A, 2003, PLANT J, V34, P257, DOI 10.1046/j.1365-313X.2003.01719.x
   Rensink Willem Albert, 2005, Functional & Integrative Genomics, V5, P201, DOI 10.1007/s10142-005-0141-6
   RODRIGUEZ PL, 1993, J BIOL CHEM, V268, P8105
   Sanan-Mishra N, 2005, P NATL ACAD SCI USA, V102, P509, DOI 10.1073/pnas.0406485102
   SCHMID SR, 1992, MOL MICROBIOL, V6, P283, DOI 10.1111/j.1365-2958.1992.tb01470.x
   Steiner P, 2003, APPL MICROBIOL BIOT, V63, P293, DOI 10.1007/s00253-003-1405-5
   Tuteja N, 1996, EUR J BIOCHEM, V238, P54, DOI 10.1111/j.1432-1033.1996.0054q.x
   Tuteja N, 1998, PLANT PHYSIOL, V118, P1029, DOI 10.1104/pp.118.3.1029
   Tuteja N, 2004, EUR J BIOCHEM, V271, P1849, DOI 10.1111/j.1432-1033.2004.04094.x
   Tuteja N, 2004, EUR J BIOCHEM, V271, P1835, DOI 10.1111/j.1432-1033.2004.04093.x
   Tuteja N, 2003, J EXP BOT, V54, P2201, DOI 10.1093/jxb/erg246
   Tuteja N, 2001, PLANT J, V25, P9, DOI 10.1046/j.1365-313x.2001.00918.x
   Vashisht AA, 2005, PLANT J, V44, P76, DOI 10.1111/j.1365-313X.2005.02511.x
   Vashisht AA, 2005, ARCH BIOCHEM BIOPHYS, V440, P79, DOI 10.1016/j.abb.2005.05.025
   Vashisht AA, 2006, J PHOTOCH PHOTOBIO B, V84, P150, DOI 10.1016/j.jphotobiol.2006.02.010
   WAIDTEE R, 2007, J BIOL CHEM, V282, P34185
   Wang H, 2003, PLANT MOL BIOL, V52, P873, DOI 10.1023/A:1025029026375
   Wong CE, 2006, PLANT PHYSIOL, V140, P1437, DOI 10.1104/pp.105.070508
   Yamaguchi T, 2005, TRENDS PLANT SCI, V10, P615, DOI 10.1016/j.tplants.2005.10.002
   Yang QS, 2005, BIOCHEMISTRY-US, V44, P13591, DOI 10.1021/bi0508946
   Yu E, 2000, NUCLEIC ACIDS RES, V28, P3926, DOI 10.1093/nar/28.20.3926
NR 56
TC 32
Z9 39
U1 0
U2 14
PU OXFORD UNIV PRESS
PI OXFORD
PA GREAT CLARENDON ST, OXFORD OX2 6DP, ENGLAND
SN 0022-0957
EI 1460-2431
J9 J EXP BOT
JI J. Exp. Bot.
PD FEB
PY 2008
VL 59
IS 3
BP 633
EP 644
DI 10.1093/jxb/erm355
PG 12
WC Plant Sciences
SC Plant Sciences
GA 278NN
UT WOS:000254293700018
PM 18272921
OA Bronze
DA 2021-10-15
ER

PT J
AU Cao, YH
   Zhang, X
   Fang, YH
   Ye, JN
AF Cao, YH
   Zhang, X
   Fang, YH
   Ye, JN
TI Determination of active ingredients of Apocynum Venetum by capillary
   electrophoresis with electrochemical detection
SO MIKROCHIMICA ACTA
LA English
DT Article
DE capillary electrophoresis; electrochemical detection; d-catechin; rutin;
   quercetin; Apocynum Venetum
ID POLYHYDROXY ANTIBIOTICS; AMPEROMETRIC DETECTION; CHROMATOGRAPHY;
   FLAVONOIDS; ELECTRODE
AB A simple, reliable and reproducible method, based on capillary electrophoresis (CE) with electrochemical detection (ED), for the determination of three active ingredients of both Apocynum Venetum compound tablets and medicinal herbs was described. The active ingredients mainly consist of rutin, d-catechin and quercetin. Operated in a wall jet configuration, a 300 mum diameter carbon-disk electrode was used as the working electrode, which exhibits good responses at +950 mV (vs. SCE) for the three analytes. Under the optimum conditions, the analytes were base-line separated within 19 min, and excellent linearity was obtained in the concentration range from 1.0 x 10(-4) g/ml to 1.0 x 10(-6) g/ml. The detection limit (S/N = 3) was 3.0 x 10(-7) g/ml, 5.0 x 10(-7) g/ml, and 4.0 x 10(-7) g/ml, for d-catechin, rutin and quercetin, respectively. This work provides a useful method for the analysis of traditional Chinese medicines.
C1 E China Normal Univ, Dept Chem, Shanghai 200062, Peoples R China.
RP Ye, JN (corresponding author), E China Normal Univ, Dept Chem, Shanghai 200062, Peoples R China.
CR BORS W, 1990, METHOD ENZYMOL, V186, P343
   BRASSEUR T, 1989, J PHARM BELG, V44, P235
   *ED COMM CHIN ENC, 1998, CHIN ENC MED, V2, P486
   *ED COMM JIANGS NE, 1995, ENC TRAD CHIN MED, P1355
   Fang XM, 1996, ANAL CHIM ACTA, V329, P49, DOI 10.1016/0003-2670(96)00092-X
   Fang YZ, 1995, CHEM J CHINESE U, V16, P1514
   HOFFSTETTERKUHN S, 1991, ANAL CHEM, V63, P1541, DOI 10.1021/ac00015a009
   LIU YM, 1999, CHIN FOOD FERMENT IN, V24, P47
   PIETTA P, 1992, J CHROMATOGR, V593, P165, DOI 10.1016/0021-9673(92)80282-Y
   PIETTA PG, 1991, J CHROMATOGR, V549, P367, DOI 10.1016/S0021-9673(00)91447-X
   SCHIMMER O, 1986, DTSCH APOTH ZTG, V35, P1881
   Watanabe T, 1998, ANAL SCI, V14, P435, DOI 10.2116/analsci.14.435
   YI V, 1999, CHIN J PHARM ANAL, V19, P209
NR 13
TC 31
Z9 31
U1 1
U2 16
PU SPRINGER-VERLAG WIEN
PI VIENNA
PA SACHSENPLATZ 4-6, PO BOX 89, A-1201 VIENNA, AUSTRIA
SN 0026-3672
J9 MIKROCHIM ACTA
JI Mikrochim. Acta
PY 2001
VL 137
IS 1-2
BP 57
EP 62
DI 10.1007/s006040170028
PG 6
WC Chemistry, Analytical
SC Chemistry
GA 478BZ
UT WOS:000171324200010
DA 2021-10-15
ER

PT J
AU Bergweiler, CJ
   Manning, WJ
AF Bergweiler, CJ
   Manning, WJ
TI Inhibition of flowering and reproductive success in spreading dogbane
   (Apocynum androsaemifolium) by exposure to ambient ozone
SO ENVIRONMENTAL POLLUTION
LA English
DT Article
DE ozone; spreading dogbane; flowering; reproduction; bioindicator
ID BRASSICA-NAPUS L; GROWTH; ALLOCATION; IMPACT; TREE; SO2
AB Ground-level ozone continues to be a cause for concern in terrestrial ecosystems in the northeastern United States and Canada. Spreading dogbane (Apocynum androsaemifolium L.) is one of many indigenous herbaceous plant species exhibiting foliar injury that are commonly monitored in ecosystem assessment programs. Details about possible effects of ambient ozone on reproductive components of these species are lacking. For 103 days, from 31 May to 10 September, A. androsaemifolium plants were grown in open-top chambers in either carbon-filtered air (CF), non-filtered air (NF) (approximately 1 x ambient), or chamberless ambient air plots (AA). Aspects of sexual reproduction were measured to determine whether impairment occurs in polluted air. Additionally, the ozone protectant chemical ethylenediurea (EDU) was applied to foliage to determine its effect on foliar injury. By the end of the experiment visible foliar injury was absent in CF air and nominal in the NF and AA treatments. Plants grown in CF-chamber air produced significantly more flowers and fruits than those grown in either NF-chamber air or AA plots. Flowers produced by plants grown in CF air also survived to mature fruits at a rate 1.7 x greater than plants in NF air and 1.5 x greater than plants in AA plots. We were unable to conclude whether EDU protected plants from foliar ozone injury due to the general lack of foliar injury in ozone-exposed plants. The results demonstrate that foliar injury is not necessarily required to elicit negative effects on sexual reproduction in A. androsaemifolium. Implications for the population biology of A, androsaemifolium related to adverse effects of chronic ozone exposure on sexual reproduction are discussed. (C) 1999 Elsevier Science Ltd. All rights reserved.
C1 Univ Massachusetts, Dept Microbiol, Amherst, MA 01003 USA.
RP Manning, WJ (corresponding author), Univ Massachusetts, Dept Microbiol, 203 Morrill Sci Ctr IVN,Box 35720, Amherst, MA 01003 USA.
CR AMUNDSON RG, 1986, J ENVIRON QUAL, V15, P161, DOI 10.2134/jeq1986.00472425001500020015x
   BOSAC C, 1994, NEW PHYTOL, V126, P71, DOI 10.1111/j.1469-8137.1994.tb07531.x
   BOSAC C, 1993, NEW PHYTOL, V124, P439, DOI 10.1111/j.1469-8137.1993.tb03834.x
   Findley DA, 1997, ENVIRON POLLUT, V98, P105, DOI 10.1016/S0269-7491(97)00113-9
   HARRISON BH, 1974, PHYTOPATHOLOGY, V64, P257, DOI 10.1094/Phyto-64-257
   HEAGLE AS, 1979, CAN J BOT, V57, P1999, DOI 10.1139/b79-250
   Kohut R., 1997, D175 NPS
   LAURENCE JA, 1994, J ENVIRON QUAL, V23, P412, DOI 10.2134/jeq1994.00472425002300030003x
   Lyons TM, 1998, NEW PHYTOL, V138, P83, DOI 10.1046/j.1469-8137.1998.00879.x
   MacConnell W. P., 1991, RES B, V740
   MANNING WJ, 1992, P ANN M AIR WAST MAN
   MANNING WJ, 1991, P ANN M AIR WAST MAN
   MANNING WJ, 1994, MONITORING AMBIENT O
   MANNING WJ, 1992, SURFACE LEVEL OZONE, P93
   *MASS DEP ENV PROT, 1996, AIR PROGR PLANN UN
   MUMFORD RA, 1972, ENVIRON SCI TECHNOL, V6, P427, DOI 10.1021/es60064a010
   Ormrod D. P., 1996, P425
   REICH PB, 1985, SCIENCE, V230, P566, DOI 10.1126/science.230.4725.566
   Reich PB, 1987, TREE PHYSIOL, V3, P63, DOI 10.1093/treephys/3.1.63
   REILING K, 1992, NEW PHYTOL, V120, P29, DOI 10.1111/j.1469-8137.1992.tb01055.x
   STEPHENSON AG, 1981, ANNU REV ECOL SYST, V12, P253, DOI 10.1146/annurev.es.12.110181.001345
   Stewart CA, 1996, J PLANT PHYSIOL, V148, P172, DOI 10.1016/S0176-1617(96)80311-7
   Taylor GE, 1992, AIR POLLUTION EFFECT, P111
   *US EPA, 1997, OFF AIR QUAL PLANN S
   *USDA, 1995, FOR HLTH HIGHL NE ST
   WANG D, 1986, ENVIRON SCI TECHNOL, V20, P1122, DOI 10.1021/es00153a007
   Whitfield CP, 1997, NEW PHYTOL, V137, P645, DOI 10.1046/j.1469-8137.1997.00860.x
   WOODSON RE, 1930, ANN MO BOT GARD, V17, P1, DOI DOI 10.2307/2394074
NR 28
TC 31
Z9 31
U1 0
U2 5
PU ELSEVIER SCI LTD
PI OXFORD
PA THE BOULEVARD, LANGFORD LANE, KIDLINGTON, OXFORD OX5 1GB, OXON, ENGLAND
SN 0269-7491
J9 ENVIRON POLLUT
JI Environ. Pollut.
PY 1999
VL 105
IS 3
BP 333
EP 339
DI 10.1016/S0269-7491(99)00044-5
PG 7
WC Environmental Sciences
SC Environmental Sciences & Ecology
GA 196BN
UT WOS:000080289300006
PM 15093075
DA 2021-10-15
ER

PT J
AU Li, XT
   Wu, T
   Yu, ZH
   Li, TT
   Zhang, JS
   Zhang, ZN
   Cai, M
   Zhang, W
   Xiang, J
   Cai, DF
AF Li, Xiangting
   Wu, Ting
   Yu, Zhonghai
   Li, Tingting
   Zhang, Jingsi
   Zhang, Zhennian
   Cai, Min
   Zhang, Wen
   Xiang, Jun
   Cai, Dingfang
TI Apocynum venetum leaf extract reverses depressive-like behaviors in
   chronically stressed rats by inhibiting oxidative stress and apoptosis
SO BIOMEDICINE & PHARMACOTHERAPY
LA English
DT Article
DE Apocynum venetum leaf extract; Chronic unpredictable mild stress; Major
   depressive disorder; Oxidative stress; Apoptosis
ID NEUROTROPHIC FACTOR; MAJOR DEPRESSION; ANIMAL-MODEL; LIPID-PEROXIDATION;
   FKBP5 EXPRESSION; XANTHINE-OXIDASE; FREE-RADICALS; HPA AXIS;
   ANTIDEPRESSANT; BRAIN
AB Background: Major depressive disorder (MDD) is a common but serious psychiatric disorder, but current treatments are inadequate for approximately half of the patients with MDD. Thus, better methods of treatment are urgently needed. This study aimed to investigate the antidepressant-like effects and potential mechanism of Apocynum venetum leaf extract (AVLE) in chronic unpredictable mild stress (CUMS) rat model of depression.
   Materials and methods: The CUMS rat model of depression was used to investigate the antidepressant-like activity and relevant mechanism of AVLE (30, 60, and 125 mg/kg, i.g.). Behavioral tests, including sucrose preference test (SPT), open field test (OFT), and forced swimming test (FST) were conducted to assess anhedonic, despairing, and spontaneous behaviors, respectively. The activity of the hypothalamic-pituitary-adrenal (HPA) axis was evaluated by measuring the serum adrenocorticotrophic hormone (ACTH) and corticosterone (CORT) concentrations. The underlying mechanism was further explored by assessing oxidative stress parameters, cell apoptosis, and brain-derived neurotrophic factor (BDNF) expression in the rat hippocampus exposed to CUMS.
   Results: The AVLE (36, 60, 125 mg/kg) treatment exerted antidepressant-like effects in CUMS-exposed rats similar to fluoxetine (10 mg/kg). The AVLE treatment reduced the serum CORT and ACTH levels in CUMS rats. It also increased the activities and gene expression of antioxidant enzymes (SOD, CAT, and GPx) and decreased the ROS generation levels and the lipid peroxidation marker MDA in the rat hippocampus subjected to CUMS. Additionally, it suppressed the apoptosis of hippocampus cells by modulating Bcl-2/Bax pathways and improved the hippocampal BDNF expressions of CUMS rats.
   Conclusion: Our findings suggested that AVLE exerted antidepressant-like effects in CUMS rats, which was possibly mediated by the prevention of oxidative stress, the inhibition of hippocampal neuronal apoptosis, and the upregulation of the hippocampal BDNF level.
C1 [Li, Xiangting; Wu, Ting; Yu, Zhonghai; Zhang, Jingsi; Zhang, Zhennian; Cai, Min; Zhang, Wen; Xiang, Jun; Cai, Dingfang] Fudan Univ, Zhongshan Hosp, Dept Integrat Med, Shanghai 200032, Peoples R China.
   [Li, Xiangting; Wu, Ting; Yu, Zhonghai; Zhang, Jingsi; Zhang, Zhennian; Cai, Min; Zhang, Wen; Xiang, Jun; Cai, Dingfang] Fudan Univ, Inst Neurol, Acad Integrat Med, Shanghai 200032, Peoples R China.
   [Li, Tingting] Shanghai Univ Tradit Chinese Med, Dept Neurol, Shuguang Hosp, Shanghai 201203, Peoples R China.
RP Xiang, J; Cai, DF (corresponding author), Fudan Univ, Zhongshan Hosp, Dept Integrat Med, Shanghai 200032, Peoples R China.; Xiang, J; Cai, DF (corresponding author), Fudan Univ, Inst Neurol, Acad Integrat Med, Shanghai 200032, Peoples R China.
EM xiang.jun@mail.zs-hospital.sh.cn; dingfangcai@163.com
FU Three-year development plan project for Traditional Chinese Medicine
   [ZY3-CCCX-3-7003]; National Natural Science Foundation of ChinaNational
   Natural Science Foundation of China (NSFC) [81703857]; Special fund for
   Standardized training of resident physicians in Zhongshan Hospital [008]
FX The work was supported by Grants from the Three-year development plan
   project for Traditional Chinese Medicine ( ZY3-CCCX-3-7003); The
   National Natural Science Foundation of China [ grant numbers 81703857]
   and The Special fund for Standardized training of resident physicians in
   Zhongshan Hospital [ grant number 008]
CR Abelaira HM, 2013, NEUROSCI RES, V75, P324, DOI 10.1016/j.neures.2013.02.002
   Adams JM, 1998, SCIENCE, V281, P1322, DOI 10.1126/science.281.5381.1322
   Andersson DC, 2011, J PHYSIOL-LONDON, V589, P1791, DOI 10.1113/jphysiol.2010.202838
   Ayuob NN, 2016, CELL TISSUE RES, V366, P271, DOI 10.1007/s00441-016-2468-9
   Bahramsoltani R, 2015, REV NEUROSCIENCE, V26, P699, DOI 10.1515/revneuro-2015-0009
   Balmus IM, 2016, OXID MED CELL LONGEV, V2016, DOI 10.1155/2016/3975101
   Behr GA, 2012, OXID MED CELL LONGEV, V2012, DOI 10.1155/2012/609421
   Bilici M, 2001, J AFFECT DISORDERS, V64, P43, DOI 10.1016/S0165-0327(00)00199-3
   Birkenhager TK, 2012, J PSYCHIATR RES, V46, P285, DOI 10.1016/j.jpsychires.2011.12.006
   Bortolato M, 2007, BIOL PSYCHIAT, V62, P1103, DOI 10.1016/j.biopsych.2006.12.001
   BROWN GW, 1987, BRIT J PSYCHIAT, V150, P30, DOI 10.1192/bjp.150.1.30
   Bruckheimer E M, 1998, Adv Biochem Eng Biotechnol, V62, P75, DOI 10.1007/BFb0102306
   Bus BAA, 2015, MOL PSYCHIATR, V20, P602, DOI 10.1038/mp.2014.83
   Butterweck V, 2001, BIOL PHARM BULL, V24, P848, DOI 10.1248/bpb.24.848
   Cai L, 2015, EUR NEUROPSYCHOPHARM, V25, P1332, DOI 10.1016/j.euroneuro.2015.04.009
   Christoffel DJ, 2012, NEUROPSYCHOPHARMACOL, V37, P2615, DOI 10.1038/npp.2012.121
   Crupi R, 2013, CNS NEUROL DISORD-DR, V12, P474, DOI 10.2174/1871527311312040006
   Cryan JF, 2005, NAT REV DRUG DISCOV, V4, P775, DOI 10.1038/nrd1825
   Cryan JF, 2002, TRENDS PHARMACOL SCI, V23, P238, DOI 10.1016/S0165-6147(02)02017-5
   Der-Avakian A, 2012, TRENDS NEUROSCI, V35, P68, DOI 10.1016/j.tins.2011.11.005
   Farahani MS, 2015, REV NEUROSCIENCE, V26, P305, DOI 10.1515/revneuro-2014-0058
   Fattorusso R, 2006, PHYTOMEDICINE, V13, P16, DOI 10.1016/j.phymed.2005.03.004
   Fava M, 2000, NEURON, V28, P335, DOI 10.1016/S0896-6273(00)00112-4
   Ferrari AJ, 2013, PSYCHOL MED, V43, P471, DOI 10.1017/S0033291712001511
   Forman HJ, 2015, FREE RADICAL BIO MED, V78, P233, DOI 10.1016/j.freeradbiomed.2014.10.504
   Galecki P, 2009, PHARMACOL REP, V61, P436
   Grundmann O, 2007, J ETHNOPHARMACOL, V110, P406, DOI 10.1016/j.jep.2006.09.035
   Guidotti G, 2013, NEUROPSYCHOPHARMACOL, V38, P616, DOI 10.1038/npp.2012.225
   Hadwan MH, 2016, DATA BRIEF, V6, P194, DOI 10.1016/j.dib.2015.12.012
   Halliwell B, 2007, BIOCHEM SOC T, V35, P1147, DOI 10.1042/BST0351147
   Halliwell B, 2001, DRUG AGING, V18, P685, DOI 10.2165/00002512-200118090-00004
   Herken H, 2007, ARCH MED RES, V38, P247, DOI 10.1016/j.arcmed.2006.10.005
   Holmstrom KM, 2014, NAT REV MOL CELL BIO, V15, P411, DOI 10.1038/nrm3801
   Holzmann I, 2015, PHARMACOL BIOCHEM BE, V136, P55, DOI 10.1016/j.pbb.2015.07.003
   Hu M, 2016, OXID MED CELL LONGEV, V2016, DOI 10.1155/2016/2153745
   JASKOT RH, 1983, J ANAL TOXICOL, V7, P86, DOI 10.1093/jat/7.2.86
   Jayatissa MN, 2006, NEUROPSYCHOPHARMACOL, V31, P2395, DOI 10.1038/sj.npp.1301041
   Jimenez-Fernandez S, 2015, J CLIN PSYCHIAT, V76, P1658, DOI 10.4088/JCP.14r09179
   Jones DP, 2006, ANTIOXID REDOX SIGN, V8, P1865, DOI 10.1089/ars.2006.8.1865
   Kamata K, 2008, J NAT MED-TOKYO, V62, P160, DOI 10.1007/s11418-007-0202-3
   Kapczinski F, 2008, REV BRAS PSIQUIATR, V30, P243, DOI 10.1590/S1516-44462008000300011
   Keller J, 2006, BIOL PSYCHIAT, V60, P275, DOI 10.1016/j.biopsych.2005.10.014
   Kim DW, 2000, PHYTOTHER RES, V14, P501, DOI 10.1002/1099-1573(200011)14:7&lt;501::AID-PTR655&gt;3.0.CO;2-B
   Krishnan V, 2008, NATURE, V455, P894, DOI 10.1038/nature07455
   Kwan CY, 2005, CLIN EXP PHARMACOL P, V32, P789, DOI 10.1111/j.1440-1681.2005.04255.x
   Lake J, 2000, ALTERN THER HEALTH M, V6, P36
   Lang UE, 2013, CELL PHYSIOL BIOCHEM, V31, P761, DOI 10.1159/000350094
   Lee G, 2017, BIOMED RES INT, V2017, DOI 10.1155/2017/6596241
   Lembke A, 2013, PSYCHONEUROENDOCRINO, V38, P115, DOI 10.1016/j.psyneuen.2012.05.006
   Li-Yang J., 2009, J NUTR FOOD, V12, P1
   Liang TG, 2010, INT J MOL SCI, V11, P4452, DOI 10.3390/ijms11114452
   Liu B, 2015, NEUROSCIENCE, V294, P193, DOI 10.1016/j.neuroscience.2015.02.053
   Liu S, 2016, BEHAV BRAIN RES, V302, P191, DOI 10.1016/j.bbr.2016.01.037
   Liu TY, 2015, PLOS ONE, V10, DOI 10.1371/journal.pone.0114851
   Livak KJ, 2001, METHODS, V25, P402, DOI 10.1006/meth.2001.1262
   Lucassen PJ, 2001, AM J PATHOL, V158, P453, DOI 10.1016/S0002-9440(10)63988-0
   Lucca G, 2009, J PSYCHIATR RES, V43, P864, DOI 10.1016/j.jpsychires.2008.11.002
   Maes ME, 2017, PROG RETIN EYE RES, V57, P1, DOI 10.1016/j.preteyeres.2017.01.002
   Mahar I, 2014, NEUROSCI BIOBEHAV R, V38, P173, DOI 10.1016/j.neubiorev.2013.11.009
   Martinotti G, 2016, INT J NEUROPSYCHOPH, V19, DOI 10.1093/ijnp/pyw003
   Mathers CD, 2006, PLOS MED, V3, DOI 10.1371/journal.pmed.0030442
   Mazumder S, 2016, BIOCHEM PHARMACOL, V121, P33, DOI 10.1016/j.bcp.2016.09.027
   McArthur R, 2006, PHARMACOL BIOCHEM BE, V84, P436, DOI 10.1016/j.pbb.2006.06.005
   Michalski WP, 1996, J CHROMATOGR B, V684, P59, DOI 10.1016/0378-4347(96)00072-2
   Michel TM, 2007, PSYCHIAT RES, V151, P145, DOI 10.1016/j.psychres.2006.04.013
   Michel TM, 2012, CURR PHARM DESIGN, V18, P5890
   Michel TM, 2010, WORLD J BIOL PSYCHIA, V11, P314, DOI 10.3109/15622970802123695
   Molendijk ML, 2011, MOL PSYCHIATR, V16, P1088, DOI 10.1038/mp.2010.98
   Moreau J L, 1992, Eur Neuropsychopharmacol, V2, P43
   Ninan I, 2014, NEUROPHARMACOLOGY, V76, P684, DOI 10.1016/j.neuropharm.2013.04.011
   Nishibe S., 2004, APOCYNUM VENETUM EXT
   OHKAWA H, 1979, ANAL BIOCHEM, V95, P351, DOI 10.1016/0003-2697(79)90738-3
   Papakostas GI, 2008, J CLIN PSYCHIAT, V69, P1287, DOI 10.4088/JCP.v69n0812
   Pittenger C, 2008, NEUROPSYCHOPHARMACOL, V33, P88, DOI 10.1038/sj.npp.1301574
   PORSOLT RD, 1977, NATURE, V266, P730, DOI 10.1038/266730a0
   Qin TT, 2017, BEHAV BRAIN RES, V317, P147, DOI 10.1016/j.bbr.2016.09.039
   Schatzberg AF, 2014, MOL PSYCHIATR, V19, P220, DOI 10.1038/mp.2013.129
   Schatzberg AF, 2015, WORLD J BIOL PSYCHIA, V16, P2, DOI 10.3109/15622975.2014.916414
   Shen M, 2012, J BIOL CHEM, V287, P25727, DOI 10.1074/jbc.M112.349902
   Shibano M, 2008, J NAT MED-TOKYO, V62, P349, DOI 10.1007/s11418-008-0244-1
   Shirai Mutsuko, 2005, J Med Invest, V52 Suppl, P249, DOI 10.2152/jmi.52.249
   Su GY, 2014, J ETHNOPHARMACOL, V152, P217, DOI 10.1016/j.jep.2014.01.006
   Swaab DF, 2005, AGEING RES REV, V4, P141, DOI 10.1016/j.arr.2005.03.003
   Trivedi MH, 2006, NEW ENGL J MED, V354, P1243, DOI 10.1056/NEJMoa052964
   Tsujimoto Y, 1998, GENES CELLS, V3, P697, DOI 10.1046/j.1365-2443.1998.00223.x
   Valvassori SS, 2015, MOL NEUROBIOL, V52, P353, DOI 10.1007/s12035-014-8873-8
   Weng QN, 2016, PLOS ONE, V11, DOI 10.1371/journal.pone.0167869
   Willner P, 2002, BEHAV PHARMACOL, V13, P169, DOI 10.1097/00008877-200205000-00001
   Willner P, 1997, PSYCHOPHARMACOLOGY, V134, P319, DOI 10.1007/s002130050456
   Wu AG, 2004, EUR J NEUROSCI, V19, P1699, DOI 10.1111/j.1460-9568.2004.03246.x
   Xiang J, 2010, CAN J PHYSIOL PHARM, V88, P907, DOI [10.1139/Y10-069, 10.1139/y10-069]
   Xie WY, 2012, J ETHNOPHARMACOL, V141, P1, DOI 10.1016/j.jep.2012.02.003
   Xing Y, 2015, NEUROSCIENCE, V290, P255, DOI 10.1016/j.neuroscience.2015.01.044
   Yu HY, 2014, BIOCHEM BIOPH RES CO, V451, P467, DOI 10.1016/j.bbrc.2014.07.041
   Zhai XJ, 2015, J ETHNOPHARMACOL, V169, P363, DOI 10.1016/j.jep.2015.04.053
   Zhang XY, 2015, PSYCHONEUROENDOCRINO, V51, P201, DOI 10.1016/j.psyneuen.2014.09.029
   Zheng MZ, 2013, J ETHNOPHARMACOL, V147, P108, DOI 10.1016/j.jep.2013.02.015
   Zhou CJ, 2017, PLOS ONE, V12, DOI 10.1371/journal.pone.0172270
NR 98
TC 29
Z9 31
U1 5
U2 40
PU ELSEVIER FRANCE-EDITIONS SCIENTIFIQUES MEDICALES ELSEVIER
PI ISSY-LES-MOULINEAUX
PA 65 RUE CAMILLE DESMOULINS, CS50083, 92442 ISSY-LES-MOULINEAUX, FRANCE
SN 0753-3322
EI 1950-6007
J9 BIOMED PHARMACOTHER
JI Biomed. Pharmacother.
PD APR
PY 2018
VL 100
BP 394
EP 406
DI 10.1016/j.biopha.2018.01.137
PG 13
WC Medicine, Research & Experimental; Pharmacology & Pharmacy
SC Research & Experimental Medicine; Pharmacology & Pharmacy
GA FZ5PZ
UT WOS:000427649200048
PM 29454288
DA 2021-10-15
ER

PT J
AU Lin, X
   Wang, YZ
   Liu, XJ
   Huang, SY
   Zeng, Q
AF Lin, Xiao
   Wang, Yuzhi
   Liu, Xiaojie
   Huang, Songyun
   Zeng, Qun
TI ILs-based microwave-assisted extraction coupled with aqueous two-phase
   for the extraction of useful compounds from Chinese medicine
SO ANALYST
LA English
DT Article
ID PERFORMANCE LIQUID-CHROMATOGRAPHY; TEMPERATURE IONIC LIQUID;
   APOCYNUM-VENETUM LEAVES; BIPHASIC SYSTEMS; PHASE; WATER;
   TETRAFLUOROBORATE; PLANTS; SALTS
AB Ionic liquids-based microwave-assisted extraction (ILs-MAE) of medicinal or useful compounds from plants was investigated as an alternative to conventional organic solvent extractions. The extraction and the preconcentration of aqueous two-phase (ATP) systems have been integrated. Various operating parameters were systematically considered by single-factor and L-9 (3(4)) orthogonal array experiments. 1-Butyl-3-methylimidazolium tetrafluoroborate ([bmim][BF4]) has been selected to extract Apocynum venetum. The extract was then converted to the top phase by [bmim][BF4]/NaH2PO4 system which was suitable for the preconcentration. Reversed phase high performance liquid chromatography (RP-HPLC) with ultraviolet detection was employed for the analysis of hyperin and isoquercitrin in Apocynum venetum. The optimal experiment approach could provide higher detection limit of hyperin and isoquercitrin which were 3.82 mu g L-1 and 3.00 mu g L-1 in Apocynum venetum. The recoveries of hyperin and isoquercitrin were 97.29% (RSD = 1.02%) and 99.40% (RSD = 1.13%) respectively, from aqueous samples of Apocynum venetum by the proposed method. Moreover, the extraction mechanism of ILs-MAE and the microstructures and chemical structures of the herb before and after extraction were also investigated. The method exhibited potential applicability with other complicated samples.
C1 [Lin, Xiao; Wang, Yuzhi; Liu, Xiaojie; Huang, Songyun; Zeng, Qun] Hunan Univ, Coll Chem & Chem Engn, State Key Lab Chemo Biosensing & Chemometr, Changsha 410082, Hunan, Peoples R China.
RP Wang, YZ (corresponding author), Hunan Univ, Coll Chem & Chem Engn, State Key Lab Chemo Biosensing & Chemometr, Changsha 410082, Hunan, Peoples R China.
EM wyzss@hnu.edu.cn
FU National Natural Science Foundation of ChinaNational Natural Science
   Foundation of China (NSFC) [21175040]
FX The authors greatly appreciate the financial support by the National
   Natural Science Foundation of China (no. 21175040).
CR Arce A, 2006, J SOLUTION CHEM, V35, P63, DOI 10.1007/s10953-006-8939-y
   Carrillo-Carrion C, 2012, ANALYST, V137, P1152, DOI 10.1039/c2an15914g
   Chen CC, 2010, IND ENG CHEM RES, V49, P5925, DOI 10.1021/ie9020649
   Du FY, 2009, TALANTA, V78, P1177, DOI 10.1016/j.talanta.2009.01.040
   Earle MJ, 2006, NATURE, V439, P831, DOI 10.1038/nature04451
   Fort DA, 2007, GREEN CHEM, V9, P63, DOI [10.1039/b607614a, 10.1039/B607614A]
   Grundmann O, 2009, PHYTOMEDICINE, V16, P295, DOI 10.1016/j.phymed.2008.12.020
   Gutowski KE, 2003, J AM CHEM SOC, V125, P6632, DOI 10.1021/ja0351802
   Kim KS, 2004, J CHEM ENG DATA, V49, P1550, DOI 10.1021/je034210d
   Li SH, 2005, J CHROMATOGR B, V826, P58, DOI 10.1016/j.jchromb.2005.08.005
   Ma M, 2003, J AGR FOOD CHEM, V51, P2390, DOI 10.1021/jf021055i
   Marco R.P., 2004, J CHROMATOGR B, V807, P3
   Memon AA, 2010, SEP PURIF TECHNOL, V76, P179, DOI 10.1016/j.seppur.2010.10.005
   Nakashima T, 2003, J AM CHEM SOC, V125, P6386, DOI 10.1021/ja034954b
   Pei YC, 2009, SEP PURIF TECHNOL, V64, P288, DOI 10.1016/j.seppur.2008.10.010
   Qiu HD, 2012, ANALYST, V137, P2553, DOI 10.1039/c2an35348b
   Roobol-Boza M, 2004, J CHROMATOGR A, V1043, P217, DOI 10.1016/j.chroma.2004.05.061
   Soto A, 2005, SEP PURIF TECHNOL, V44, P242, DOI 10.1016/j.seppur.2005.01.013
   Swatloski RP, 2002, J AM CHEM SOC, V124, P4974, DOI 10.1021/ja025790m
   Tan SN, 2011, TALANTA, V83, P891, DOI 10.1016/j.talanta.2010.10.048
   Tang F, 2009, TRAC-TREND ANAL CHEM, V28, P1253, DOI 10.1016/j.trac.2009.09.004
   Wang JH, 2007, ANAL CHEM, V79, P620, DOI 10.1021/ac061145c
   Wang Y, 2010, THERMOCHIM ACTA, V501, P112, DOI 10.1016/j.tca.2010.01.020
   Willauer HD, 2002, IND ENG CHEM RES, V41, P2591, DOI 10.1021/ie0107800
   Xiang DS, 2011, ANALYST, V136, P2837, DOI 10.1039/c1an00013f
   Yan MM, 2010, FOOD CHEM, V119, P1663, DOI 10.1016/j.foodchem.2009.09.021
   Yuan Y, 2011, ANALYST, V136, P2294, DOI 10.1039/c0an00864h
   Zeng HA, 2010, TALANTA, V83, P582, DOI 10.1016/j.talanta.2010.10.006
   Zhai YJ, 2009, J SEP SCI, V32, P3544, DOI 10.1002/jssc.200910204
   Zhang YC, 2010, J CHROMATOGR B, V878, P3149, DOI 10.1016/j.jchromb.2010.09.027
   Zheng MZ, 2012, PHYTOMEDICINE, V19, P145, DOI 10.1016/j.phymed.2011.06.029
   Zhou Y, 2003, J AM CHEM SOC, V125, P14960, DOI 10.1021/ja0380998
NR 32
TC 29
Z9 33
U1 3
U2 85
PU ROYAL SOC CHEMISTRY
PI CAMBRIDGE
PA THOMAS GRAHAM HOUSE, SCIENCE PARK, MILTON RD, CAMBRIDGE CB4 0WF, CAMBS,
   ENGLAND
SN 0003-2654
J9 ANALYST
JI Analyst
PY 2012
VL 137
IS 17
BP 4076
EP 4085
DI 10.1039/c2an35476d
PG 10
WC Chemistry, Analytical
SC Chemistry
GA 980ZJ
UT WOS:000306932400029
PM 22785248
DA 2021-10-15
ER

PT J
AU Butterweck, V
   Simbrey, K
   Seo, S
   Sasaki, T
   Nishibe, S
AF Butterweck, V
   Simbrey, K
   Seo, S
   Sasaki, T
   Nishibe, S
TI Long-term effects of an Apocynum venetum extract on brain monoamine
   levels and beta-AR density in rats
SO PHARMACOLOGY BIOCHEMISTRY AND BEHAVIOR
LA English
DT Article
DE Apocynum venetum; antidepressant; serotonin; dopamine; norepinephrine;
   beta-receptor regulation
ID ANTI-DEPRESSANT TREATMENT; CORTICOTROPIN-RELEASING HORMONE;
   MESSENGER-RNA LEVELS; ST-JOHNS WORT; THERAPEUTIC IMPLICATIONS;
   ANTIDEPRESSANT DRUGS; TYROSINE-HYDROXYLASE; CHRONIC DESIPRAMINE;
   FRONTAL-CORTEX; SEROTONIN
AB The present study was designed to get further insight into the mode of antidepressant action of an extract prepared of the leaves of Apocynum venetum L. (AV). To evaluate biochemical changes, we used a high-performance liquid chromatography system to examine the effects of short-term (2 weeks) and long-term (8 weeks) administration of imipramine (15 mg/kg po) and an AV-extract (15, 60 and 250 mg/kg) on regional levels of serotonin (5-HT), norepinephrine (NE), dopamine (DA) and their metabolites in the rat hypothalamus, striatum and hippocampus. Pronounced changes in 5-HT, NE and DA levels were detected mainly after 8 weeks of daily imipramine treatment. Similar to imipramine, AV-extract reduced NE and DA concentrations after 8 weeks, whereas it failed to affect 5-HT levels. We speculate that the decrease in NE levels after chronic AV treatment might be based partly on the subsensitivity of presynaptic alpha(2)-receptors. In addition to the determination of central monoamine concentrations, quantitative radioligand receptor-binding studies were used to examine the effects of long-term administration of imipramine and AV-extract on beta-adrenergic binding in rat frontal cortex. [I-125]CYP binding to beta-adrenergic receptors was found to be decreased after 8 weeks treatment with imipramine, whereas AV-extract had no effect on beta-receptor binding. (C) 2003 Elsevier Science Inc. All rights reserved.
C1 Univ Klinikum Muenster, Inst Pharmacol & Toxicol, D-48149 Munster, Germany.
   Tokiwa Phytochem Co Ltd, Sakura, Chiba 2850801, Japan.
   Hlth Sci Univ Hokkaido, Fac Pharmaceut Sci, Hokkaido 0610293, Japan.
RP Butterweck, V (corresponding author), Univ Klinikum Muenster, Inst Pharmacol & Toxicol, Domagkstr 12, D-48149 Munster, Germany.
CR Arborelius L, 1996, N-S ARCH PHARMACOL, V353, P630, DOI 10.1007/BF00167182
   BARON BM, 1988, EUR J PHARMACOL, V154, P125, DOI 10.1016/0014-2999(88)90089-1
   BRADY LS, 1992, BRAIN RES, V572, P117, DOI 10.1016/0006-8993(92)90459-M
   BRADY LS, 1991, J CLIN INVEST, V87, P831, DOI 10.1172/JCI115086
   Butterweck V, 2002, BRAIN RES, V930, P21, DOI 10.1016/S0006-8993(01)03394-7
   Butterweck V, 2001, BIOL PHARM BULL, V24, P848, DOI 10.1248/bpb.24.848
   Butterweck V, 2001, MOL PSYCHIATR, V6, P547, DOI 10.1038/sj.mp.4000937
   Chung Moon Yong, 1993, Yonsei Medical Journal, V34, P266
   Delgado PL, 2000, J CLIN PSYCHIAT, V61, P7
   DIGORY GL, 1984, EUR J PHARMACOL, V105, P257
   Duman RS, 1997, ARCH GEN PSYCHIAT, V54, P597
   DUMAN RS, 1997, NEW PHARM STRATEGIES, P172
   FUXE K, 1983, NEUROPHARMACOLOGY, V22, P389, DOI 10.1016/0028-3908(83)90188-0
   HOLCOMB HH, 1982, EUR J PHARMACOL, V82, P173, DOI 10.1016/0014-2999(82)90507-6
   HOYER D, 1985, EUR J PHARMACOL, V118, P1, DOI 10.1016/0014-2999(85)90657-0
   KAROUM F, 1984, EUR J PHARMACOL, V100, P137, DOI 10.1016/0014-2999(84)90215-2
   Katz M M, 1996, Depress Anxiety, V4, P257, DOI 10.1002/(SICI)1520-6394(1996)4:6<257::AID-DA1>3.0.CO;2-9
   Kim D. W., 1998, Journal of Traditional Medicines, V15, P40
   Kim DW, 1998, PHYTOTHER RES, V12, P46, DOI 10.1002/(SICI)1099-1573(19980201)12:1&lt;46::AID-PTR169&gt;3.0.CO;2-I
   KOCH WJ, 1995, SCIENCE, V268, P1350, DOI 10.1126/science.7761854
   KREISS DS, 1995, J PHARMACOL EXP THER, V274, P866
   Langer S.Z., 1981, PHARMACOL REV, V32, P337
   LOWRY OH, 1951, J BIOL CHEM, V193, P265
   MA YX, 1989, CHIN J MOD DEV TRAD, V9, P335
   MAGGI A, 1980, EUR J PHARMACOL, V61, P91, DOI 10.1016/0014-2999(80)90152-1
   MISHRA R, 1979, EUR J PHARMACOL, V60, P379, DOI 10.1016/0014-2999(79)90246-2
   MONTGOMERY SA, 1995, PSYCHOPHARMACOL BULL, V31, P41
   MOUSSEAU DD, 1989, J NEURAL TRANSM, V75, P73, DOI 10.1007/BF01250645
   Nalepa I, 1998, EUR NEUROPSYCHOPHARM, V8, P227, DOI 10.1016/S0924-977X(97)00078-3
   PEROUTKA SJ, 1980, SCIENCE, V210, P88, DOI 10.1126/science.6251550
   QING ZN, 1988, B CHIN MAT MED, V13, P44
   QUITKIN FM, 1991, AM J PSYCHIAT, V148, P197
   QUITKIN FM, 1984, ARCH GEN PSYCHIAT, V41, P782
   Quitkin FM, 1996, ARCH GEN PSYCHIAT, V53, P785
   SACCHETTI G, 2000, NS ARCH PHARM, V363, P66
   SEDLOCK ML, 1985, BIOL PSYCHIAT, V20, P858, DOI 10.1016/0006-3223(85)90211-2
   SERRA G, 1979, LIFE SCI, V25, P415, DOI 10.1016/0024-3205(79)90573-3
   SERRA G, 1980, PHARMACOL RES COMMUN, V12, P619, DOI 10.1016/S0031-6989(80)80149-4
   SIMONI MGD, 1986, EUR J PHARMACOL, V123, P433
   SPYRAKI C, 1980, LIFE SCI, V27, P1863, DOI 10.1016/0024-3205(80)90431-2
   STOLZ JF, 1983, PSYCHOPHARMACOLOGY, V80, P150, DOI 10.1007/BF00427959
   SUGITA S, 1987, J CHROMATOGR, V421, P417
   SULSER F, 1978, BIOCHEM PHARMACOL, V27, P257, DOI 10.1016/0006-2952(78)90226-5
   SVENSSON TH, 1978, SCIENCE, V202, P1089, DOI 10.1126/science.213833
   VETULANI J, 1976, N-S ARCH PHARMACOL, V293, P109, DOI 10.1007/BF00499215
   WONG DT, 1985, J NEURAL TRANSM, V64, P251, DOI 10.1007/BF01256471
   Yokozawa Takako, 1997, Natural Medicines, V51, P325
NR 47
TC 29
Z9 42
U1 0
U2 11
PU PERGAMON-ELSEVIER SCIENCE LTD
PI OXFORD
PA THE BOULEVARD, LANGFORD LANE, KIDLINGTON, OXFORD OX5 1GB, ENGLAND
SN 0091-3057
J9 PHARMACOL BIOCHEM BE
JI Pharmacol. Biochem. Behav.
PD JUN
PY 2003
VL 75
IS 3
BP 557
EP 564
DI 10.1016/S0091-3057(03)00118-7
PG 8
WC Behavioral Sciences; Neurosciences; Pharmacology & Pharmacy
SC Behavioral Sciences; Neurosciences & Neurology; Pharmacology & Pharmacy
GA 714QE
UT WOS:000184924300007
PM 12895673
DA 2021-10-15
ER

PT J
AU Dobler, S
   Daloze, D
   Pasteels, JM
AF Dobler, Susanne
   Daloze, Desire
   Pasteels, Jacques M.
TI Sequestration of plant compounds in a leaf beetle's defensive secretion:
   cardenolides in Chrysochus
SO CHEMOECOLOGY
LA English
DT Article
DE insect chemical defense; defensive secretions; sequestration;
   cardenolides; diacetyl putrescine; amino acids; Coleoptera;
   Chrysomelidae; Chrysochus; Asclepiadaceae; Asclepias; Vincetoxicum;
   Apocynaceae; Apocynum
AB Leaf beetles of the genus Chrysochus were shown to release secretions from pronotal and elytral glands when disturbed. This defensive reaction is similar to that observed in members of other, not closely related, subfamilies of the Chrysomelidae. In Chrysochus auratus and C. cobaltinus which both feed on plants of the genera Asclepias and Apocynum (Asclepiadaceae and Apocynaceae), the secretions contain cardenolides in a concentration of 77 to 358 mu g/mu l. Extracts of whole beetles contained cardenolides in concentrations too low for spectrophotometric quantification to a maximum of 748 mu g/g dry weight. The cardenolides are apparently taken up from the food plant, since both plant genera contain these toxins and cardenolide pattern and concentration of whole beetle extracts and of the beetles' secretion depended on the local host plant. In C. asclepiadeus, which feeds on Vincetoxicum hirundinaria (Asclepiadaceae) devoid of cardenolides, phenylalanine, tryptophane, leucine and diacetyl putrescine were identified as major constituents of the secretions. The volume of secretion produced in the three Chrysochus species seems to be inversely correlated with the known toxicity of the compounds present in the secretion.
C1 [Dobler, Susanne] Univ Freiburg, D-79104 Freiburg, Germany.
   [Daloze, Desire] Univ Libre Bruxelles, Chim Bioorgan Lab, B-1050 Brussels, Belgium.
   [Pasteels, Jacques M.] Univ Libre Bruxelles, Lab Biol Anim & Cellulaire, B-1050 Brussels, Belgium.
RP Dobler, S (corresponding author), Univ Freiburg, Hauptstr 1, D-79104 Freiburg, Germany.
EM doblers@ruf.uni-freiburg.de
OI Dobler, Susanne/0000-0002-0635-7719
FU NATONATO (North Atlantic Treaty Organisation); Fonds der Chemischen
   IndustrieFonds der Chemischen IndustrieEuropean Commission; "Fonds de la
   Recherche Fondamentale Collective'' (FRFC)Fonds de la Recherche
   Scientifique - FNRS [2.46570.93-96]; Communaute Francaise de
   BelgiqueAustralian Research Council [ARC 93/98-137]
FX We would like to thank Mrs F. Broeders and Dr. M. Plehiers for help with
   the chemical analyses, and Drs. B. Farrell and M. Sady for indicating
   collecting points of the beetles. This work was supported by a NATO
   postdoctoral fellowship and the "Fonds der Chemischen Industrie'' (SD)
   and the "Fonds de la Recherche Fondamentale Collective'' (FRFC; Grant no
   2.46570.93-96) and the "Communaute Francaise de Belgique'' (ARC
   93/98-137) (JMP and DD).
CR Bowers M.D., 1992, P216
   BROWER LP, 1968, SCIENCE, V161, P1349, DOI 10.1126/science.161.3848.1349
   BROWER LP, 1982, J CHEM ECOL, V8, P579, DOI 10.1007/BF00989631
   BROWER LP, 1984, J CHEM ECOL, V10, P601, DOI 10.1007/BF00994224
   BROWER LP, 1972, SCIENCE, V177, P426, DOI 10.1126/science.177.4047.426
   BROWER LP, 1975, SCIENCE, V188, P19, DOI 10.1126/science.188.4183.19
   Brown K.S. Jr, 1991, P375
   DEROE C, 1982, J CHEM ECOL, V8, P67, DOI 10.1007/BF00984006
   DOBLER S, 1994, J CHEM ECOL, V20, P555, DOI 10.1007/BF02059597
   Dobler S, 1996, EVOLUTION, V50, P2372
   EGGENBERGER F, 1994, EXPERIENTIA, V50, P766, DOI 10.1007/BF01919379
   EGGENBERGER F, 1992, J CHEM ECOL, V18, P1375, DOI 10.1007/BF00994363
   EGGENBERGER F, 1993, J INSECT PHYSIOL, V39, P751, DOI 10.1016/0022-1910(93)90050-2
   Feeny P.P., 1976, RECENT ADV PHYTOCHEM, V10, P1, DOI DOI 10.1007/978-1-4684-2646-5_1
   FERGUSON JE, 1985, J CHEM ECOL, V11, P311, DOI 10.1007/BF01411417
   Hartmann T, 1997, PHYTOCHEMISTRY, V45, P489, DOI 10.1016/S0031-9422(97)00009-5
   HEGNAUER R, 1964, CHEMOTAXONOMIE PFLAN, V3
   HILKER M, 1989, ENTOMOL EXP APPL, V53, P237, DOI 10.1007/BF00162855
   Hsiao T., 1994, NOVEL ASPECTS BIOL C, P237, DOI DOI 10.1007/978-94-011-1781-4_17
   ISMAN MB, 1977, CAN J ZOOL, V55, P1024, DOI 10.1139/z77-130
   JOLIVET P, 1982, Bulletin Mensuel de la Societe Linneenne de Lyon, V51, P214
   JOLIVET P, 1988, BIOL CHRYSOMELIDAE, P1, DOI DOI 10.1007/978-94-009-3105-3_1
   Malcolm S.B., 1991, P251
   MALCOLM SB, 1989, EXPERIENTIA, V45, P284, DOI 10.1007/BF01951814
   Morton TC, 1998, J CHEM ECOL, V24, P765, DOI 10.1023/A:1022382931766
   Nishida R., 1992, Chemoecology, V3, P19, DOI 10.1007/BF01261452
   Pasteels J.M., 1988, BIOL CHRYSOMELIDAE, P233, DOI DOI 10.1007/978-94-009-3105-3_14
   PASTEELS JM, 1995, J CHEM ECOL, V21, P1163, DOI 10.1007/BF02228318
   PASTEELS JM, 1990, J CHEM ECOL, V16, P211, DOI 10.1007/BF01021280
   PASTEELS JM, 1993, BIOCHEM SYST ECOL, V21, P135, DOI 10.1016/0305-1978(93)90019-N
   PASTEELS JM, 1991, ENTOMOL GEN, V15, P227
   PASTEELS JM, 1992, NATURWISSENSCHAFTEN, V79, P521, DOI 10.1007/BF01135774
   Pasteels JM, 1989, EXPERIENTIA, V45, P297
   REICHSTE.T, 1968, SCIENCE, V161, P861, DOI 10.1126/science.161.3844.861
   Reid C.A.M., 1995, P559
   Rhoades D.F., 1976, RECENT ADV PHYTOCHEM, V10, P168, DOI DOI 10.1007/978-1-4684-2646-5_4
   Rothschild M., 1973, Symposia Royal Ent Soc Lond, V6, P59
   ROWELLRAHIER M, 1995, ANIM BEHAV, V49, P709, DOI 10.1016/0003-3472(95)80203-7
   SADY MB, 1994, COLEOPTS BULL, V48, P299
   VANOYCKE S, 1987, EXPERIENTIA, V43, P460, DOI 10.1007/BF01940455
   Vencl FV, 1998, CHEMOECOLOGY, V8, P25, DOI 10.1007/PL00001800
NR 41
TC 28
Z9 30
U1 1
U2 29
PU SPRINGER BASEL AG
PI BASEL
PA PICASSOPLATZ 4, BASEL, 4052, SWITZERLAND
SN 0937-7409
EI 1423-0445
J9 CHEMOECOLOGY
JI Chemoecology
PD OCT
PY 1998
VL 8
IS 3
BP 111
EP 118
DI 10.1007/s000490050015
PG 8
WC Biochemistry & Molecular Biology; Ecology
SC Biochemistry & Molecular Biology; Environmental Sciences & Ecology
GA V19QN
UT WOS:000208087000002
DA 2021-10-15
ER

PT J
AU Yamatsu, A
   Yamashita, Y
   Maru, I
   Yang, JW
   Tatsuzaki, J
   Kim, M
AF Yamatsu, Atsushi
   Yamashita, Yusuke
   Maru, Isafumi
   Yang, Jinwei
   Tatsuzaki, Jin
   Kim, Mujo
TI The Improvement of Sleep by Oral Intake of GABA and Apocynum venetum
   Leaf Extract
SO JOURNAL OF NUTRITIONAL SCIENCE AND VITAMINOLOGY
LA English
DT Article
DE gamma-aminobutyric acid (GABA); Apocynum venetum; sleep quality; sleep
   latency; non-REM sleep
ID SHOW ANTIDEPRESSANT ACTIVITY; AMINOBUTYRIC-ACID GABA; FORCED SWIMMING
   TEST; PSYCHOLOGICAL STRESS; METABOLITES; GLYCOSIDES; QUERCETIN;
   INSOMNIA; QUALITY; HUMANS
AB The effects of two food materials, gamma-aminobutyric acid (GABA) produced by natural fermentation and Apocynum venetum leaf extract (AVLE), on the improvement of sleep were investigated in humans. The electroencephalogram (EEG) test revealed that oral administration of GABA (100 mg) and AVLE (50 mg) had beneficial effects on sleep. GABA shortened sleep latency by 5.3 min and AVLE increased non-rapid eye movement (REM) sleep time by 7.6%. Simultaneous intake of GABA and AVLE shortened sleep latency by 4.3 mm and increased non-REM sleep time by 5.1%. The result of questionnaires showed that GABA and AVLE enabled subjects to realize the effects on sleep. These results mean that GABA can help people to fall asleep quickly, AVLE induces deep sleep, and they function complementarily with simultaneous intake. Since both GABA and AVLE are materials of foods and have been ingested for a long time, they can be regarded as safe and appropriate for daily intake in order to improve the quality of sleep.
C1 [Yamatsu, Atsushi; Yamashita, Yusuke; Maru, Isafumi; Kim, Mujo] Pharma Foods Int Co Ltd, Nishikyo Ku, Kyoto 6158245, Japan.
   [Yang, Jinwei; Tatsuzaki, Jin] Tokiwa Phytochem Co Ltd, Sakura, Chiba 2850801, Japan.
RP Yamashita, Y (corresponding author), Pharma Foods Int Co Ltd, Nishikyo Ku, 1-49 Goryo Ohara, Kyoto 6158245, Japan.
EM y-yamashita@pharmafoods.co.jp
CR Abdou AM, 2006, BIOFACTORS, V26, P201, DOI 10.1002/biof.5520260305
   ADAM K, 1982, BRIT J CLIN PHARMACO, V14, P57, DOI 10.1111/j.1365-2125.1982.tb04934.x
   Bettica P, 2012, NEUROPSYCHOPHARMACOL, V37, P1224, DOI 10.1038/npp.2011.310
   Butterweck V, 2000, PLANTA MED, V66, P3, DOI 10.1055/s-2000-11119
   Butterweck V, 2001, BIOL PHARM BULL, V24, P848, DOI 10.1248/bpb.24.848
   BUYSSE DJ, 1989, PSYCHIAT RES, V28, P193, DOI 10.1016/0165-1781(89)90047-4
   Day AJ, 2000, FEBS LETT, V468, P166, DOI 10.1016/S0014-5793(00)01211-4
   Fujibayashi M., 2008, Journal of Japanese Society of Nutrition and Food Science, V61, P129
   Grundmann O, 2007, J ETHNOPHARMACOL, V110, P406, DOI 10.1016/j.jep.2006.09.035
   Iber C., 2007, AASM MANUAL SCORING
   Kim K, 2000, SLEEP, V23, P41
   Lemma S, 2012, BMC PSYCHIATRY, V12, DOI 10.1186/1471-244X-12-237
   Makino T, 2009, BIOL PHARM BULL, V32, P2034, DOI 10.1248/bpb.32.2034
   Moser D, 2009, SLEEP, V32, P139, DOI 10.1093/sleep/32.2.139
   Nakamura H, 2009, INT J FOOD SCI NUTR, V60, P106, DOI 10.1080/09637480802558508
   Paulke A, 2008, PHARMAZIE, V63, P296, DOI 10.1691/ph.2008.7751
   Tagawa C, 2004, YAKUGAKU ZASSHI, V124, P851, DOI 10.1248/yakushi.124.851
   Takahashi H, 2013, J ORAL REHABIL, V40, P892, DOI 10.1111/joor.12110
   Velez Juan Carlos, 2013, Sleep Disord, V2013, P910104, DOI 10.1155/2013/910104
   Yamatsu A., 2013, JPN PHARMACOL THER, V41, P985
   Yoshino S, 2011, NUTRITION, V27, P847, DOI 10.1016/j.nut.2010.09.002
   Yoto A, 2012, AMINO ACIDS, V43, P1331, DOI 10.1007/s00726-011-1206-6
NR 22
TC 27
Z9 29
U1 4
U2 28
PU CENTER ACADEMIC PUBL JAPAN
PI TOKYO
PA 2-4-16 YAYOI, BUNKYO-KU, TOKYO, 113-0032, JAPAN
SN 0301-4800
EI 1881-7742
J9 J NUTR SCI VITAMINOL
JI J. Nutr. Sci. Vitaminol.
PD APR
PY 2015
VL 61
IS 2
BP 182
EP 187
DI 10.3177/jnsv.61.182
PG 6
WC Nutrition & Dietetics
SC Nutrition & Dietetics
GA CI8KA
UT WOS:000355020000011
PM 26052150
OA gold
DA 2021-10-15
ER

PT J
AU Thevs, N
   Zerbe, S
   Kyosev, Y
   Rozi, A
   Tang, B
   Abdusalih, N
   Novitskiy, Z
AF Thevs, N.
   Zerbe, S.
   Kyosev, Y.
   Rozi, A.
   Tang, B.
   Abdusalih, N.
   Novitskiy, Z.
TI Apocynum venetum L. and Apocynum pictum Schrenk (Apocynaceae) as
   multi-functional and multi-service plant species in Central Asia: a
   review on biology, ecology, and utilization
SO JOURNAL OF APPLIED BOTANY AND FOOD QUALITY
LA English
DT Article
ID TARIM RIVER; POPULUS-EUPHRATICA; AQUEOUS EXTRACTS; LEAVES; COMPONENTS;
   DYNAMICS; LUOBUMA; CONSTITUENTS; GROUNDWATER; FLOODPLAIN
AB During the second half of the 20th century cotton was strongly promoted along the rivers of Central Asia. The irrigation agriculture resulted in wide spread soil salinization and severe water shortages within the river systems. Most prominent example is the desiccation of the Aral Sea. The natural vegetation along the rivers of Central Asia is adapted to periods of water shortage, is very productive, and contains plant species with valuable utilization opportunities. We reviewed the literature about Apocynum venetum L. and A. pictum Schrenk, two plant species of those riparian ecosystems, which are used as fibre and medicinal plants. A. venetum and A. pictum yield fibres, which can be used as textiles, though the fibres best are blended with cotton and/or chemical fibres. Though, the fibre extraction process needs more research attention. Furthermore, the literature shows that Apocynum leafs are used to produce anti-hypertonic tea and medicine. Both species grow under the arid climate of Central Asia without irrigation, because they exploit groundwater. Furthermore, both species can withstand higher soil salinization levels than cotton. Both species can be used and provide an income to local people under conditions, which are unfavourable to grow crops under irrigation. Such conditions are unreliable water supply for irrigation systems and/or saline soils.
C1 [Thevs, N.; Rozi, A.; Tang, B.] Ernst Moritz Arndt Univ Greifswald, Inst Bot & Landscape Ecol, D-17487 Greifswald, Germany.
   [Zerbe, S.] Free Univ Bozen Bolzano, Fac Sci & Technol, I-39100 Bolzano, Italy.
   [Kyosev, Y.] Niederrhein Univ Appl Sci, Fac Text & Clothing Technol, D-41065 Monchengladbach, Germany.
   [Abdusalih, N.] Xinjiang Univ, Inst Resource & Environm Sci, Urumqi, Xinjiang, Peoples R China.
   [Novitskiy, Z.] Republican Res Ctr Forestry & Ornamental Gardenin, Tashkent, Uzbekistan.
RP Thevs, N (corresponding author), Ernst Moritz Arndt Univ Greifswald, Inst Bot & Landscape Ecol, Grimmer Str 88, D-17487 Greifswald, Germany.
RI Kyosev, Yordan/H-9955-2019
OI Kyosev, Yordan/0000-0003-3376-1423
FU Bauer-Hollmann Foundation within Junior Research Group Adaptation
   Strategies to Climate Change and Sustainable Land Use in Central Asia
   (Turkmenistan and Xinjiang, China); Helene and Rudolf Glaser Foundation;
   Robert-Bosch-Foundation; Federal Ministry for Education and Research,
   GermanyFederal Ministry of Education & Research (BMBF); German Academic
   Exchange Service (DAAD)Deutscher Akademischer Austausch Dienst (DAAD)
FX We thank the Bauer-Hollmann Foundation and the Helene and Rudolf Glaser
   Foundation for funding personal costs within the Junior Research Group
   Adaptation Strategies to Climate Change and Sustainable Land Use in
   Central Asia (Turkmenistan and Xinjiang, China). Furthermore, we thank
   the Robert-Bosch-Foundation, the Federal Ministry for Education and
   Research, Germany, and the German Academic Exchange Service (DAAD) for
   funding travel costs to China and Uzbekistan, respectively.
CR Bai L, 2005, CHINESE WILD PLANT R, V24, P65
   BAO M.D., 2002, SHANDONG AGR SCI, V6, P11
   Berljand S, 1950, AGROTECHNOLOGY KENDI
   Butterweck V, 2003, PHARMACOL BIOCHEM BE, V75, P557, DOI 10.1016/S0091-3057(03)00118-7
   Butterweck V, 2001, BIOL PHARM BULL, V24, P848, DOI 10.1248/bpb.24.848
   Cao YH, 2003, ANAL BIOANAL CHEM, V376, P691, DOI 10.1007/s00216-003-1961-7
   CHEN Y., 2007, CHINESE WILD PLANT R, V26, P49
   Chen YN, 2006, J ARID ENVIRON, V66, P231, DOI 10.1016/j.jaridenv.2005.11.009
   [范维刚 FAN WeiGang], 2006, [光谱实验室, Chinese Journal of Spectroscopy laboratory], V23, P1174
   Fan Z, 2000, RES WATER RESOURCES
   FORKUSTA I., 2006, MODELING WATER SALT
   Gao J, 2006, APPL GEOGR, V26, P312, DOI 10.1016/j.apgeog.2006.09.001
   Glantz M.H, 1999, CREEPING ENV PROBLEM
   Gries D, 2003, PLANT CELL ENVIRON, V26, P725, DOI 10.1046/j.1365-3040.2003.01009.x
   Han X, 2006, MAOFANG KEJI, V2, P33
   HAO X.M., 2008, ENVIRON MONIT ASSESS, V52, P167
   He R.Y., 1997, CHINAS FIBRE CROPS, V19, P21
   Hoppe T., 1992, CHINESISCHE AGRARPOL
   HU R, 1988, Acta Agronomica Sinica, V14, P28
   Ibrakhimov M., 2007, Irrigation and Drainage Systems, V21, P219, DOI 10.1007/s10795-007-9033-3
   KAMATA K., 2008, J NATURAL MED, V62
   Kim DW, 2000, J ETHNOPHARMACOL, V72, P53, DOI 10.1016/S0378-8741(00)00197-5
   Kim DW, 1998, PHYTOTHER RES, V12, P46, DOI 10.1002/(SICI)1099-1573(19980201)12:1&lt;46::AID-PTR169&gt;3.0.CO;2-I
   Kuzmina ZV, 1997, EURASIAN SOIL SCI+, V30, P642
   Kwan CY, 2005, CLIN EXP PHARMACOL P, V32, P789, DOI 10.1111/j.1440-1681.2005.04255.x
   Li H., 2006, SHANDONG FANGZHI JIN, V134, P80
   Liu Z., 2002, PLANT FIBRE PRODUCTS, V24, P30
   LU R., 2006, ACTA ACAD MED QINGDA, V42, P71
   Ma YX, 1999, CHIN J MOD DEV TRADI, V9, P335
   Pavlov N. V., 1942, DIKIE POLEZNYE TEHNI
   PROZOROVSKII A.W., 1932, ILIYSKIY KENDYR
   Qian Z N, 1988, Zhong Yao Tong Bao, V13, P44
   Raunkiaer C, 1934, LIFE FORMS PLANTS ST
   Romanovich V. V., 1951, KENDYR KASAHSTANIE
   SAKUSHIMA A, 1978, YAKUGAKU ZASSHI, V98, P1395, DOI 10.1248/yakushi1947.98.10_1395
   Shirai Mutsuko, 2005, J Med Invest, V52 Suppl, P249, DOI 10.2152/jmi.52.249
   SPOOR M., 1993, TRANSITION MARKET EC
   Tagawa C, 2004, YAKUGAKU ZASSHI, V124, P851, DOI 10.1248/yakushi.124.851
   Tang X. Q., 2008, QINGHAI AGR, V17, P48
   Thevs N, 2007, J APPL BOT FOOD QUAL, V81, P62
   Thevs N, 2008, PHYTOCOENOLOGIA, V38, P65, DOI 10.1127/0340-269X/2008/0038-0065
   Thevs N, 2008, FORESTRY, V81, P45, DOI 10.1093/forestry/cpm043
   Thevs N, 2012, FORESTRY, V85, P193, DOI 10.1093/forestry/cpr056
   Thomas FM, 2006, BASIC APPL ECOL, V7, P253, DOI 10.1016/j.baae.2005.07.008
   [铁桂春 TIE Guichun], 2006, [草业科学, Pratacultural Science], V23, P46
   Treshkin SY, 2001, SUSTAINABLE LAND USE IN DESERTS, P95
   Wang LL, 2007, CARBOHYD POLYM, V69, P391, DOI 10.1016/j.carbpol.2006.12.028
   Weber HC, 2003, ENVIRONMENTAL SIGNAL PROCESSING AND ADAPTATION, P57
   Wei C., 2004, PINZHI XINGNENG FENX, V9, P25
   Westermann J, 2008, J INTEGR PLANT BIOL, V50, P536, DOI 10.1111/j.1744-7909.2007.00626.x
   Wiehle M, 2009, TREES-STRUCT FUNCT, V23, P991, DOI 10.1007/s00468-009-0341-0
   XU H., 2005, MAOFANG JISHU, V6, P37
   Yokozawa T, 2004, FOOD CHEM TOXICOL, V42, P975, DOI 10.1016/j.fct.2004.02.010
   Yokozawa T, 2002, BIOL PHARM BULL, V25, P748, DOI 10.1248/bpb.25.748
   Zhang G., 2005, CHINESE WILD PLANT R, V25, P26
   Zhang H, 2002, J ARID ENVIRON, V50, P489, DOI 10.1006/jare.2001.0863
   [张磊 Zhang Lei], 2003, [新疆农业科学, Xinjiang agricultural sciences], V40, P172
   Zhang S., 2002, PLANT J NW CHINA, V22, P1
   Zhang W. M., 2006, CHINESE WILD PLANT R, V26, P11
   Zhang W. M., 2006, CHIN WILD PLANT RESO, V25, P33
   [张秀玲 Zhang Xiuling], 2007, [南开大学学报. 自然科学版, Acta Scientiarum Naturalium Universitatis Nankaiensis], V40, P13
   Zhang Z.-G., 2001, SHANDONG TEXTILE SCI, V4, P11
   Zhang ZJ, 2004, LIFE SCI, V75, P1659, DOI 10.1016/j.lfs.2004.04.014
   Zhou BH, 2007, CHINA PHARMACIST, V10, P1173
   Zhu X., 2006, WATERSHED FLOODPLAIN, P77
NR 65
TC 27
Z9 28
U1 1
U2 29
PU DRUCKEREI LIDDY HALM
PI GOTTINGEN
PA BACKHAUSSTRASSE 9B, 37081 GOTTINGEN, GERMANY
SN 1439-040X
J9 J APPL BOT FOOD QUAL
JI J. Appl. Bot. Food Qual.
PY 2012
VL 85
IS 2
BP 159
EP 167
PG 9
WC Plant Sciences
SC Plant Sciences
GA 210KM
UT WOS:000323831700005
DA 2021-10-15
ER

PT J
AU Kwan, CY
   Zhang, WB
   Nishibe, S
   Seo, S
AF Kwan, CY
   Zhang, WB
   Nishibe, S
   Seo, S
TI A novel in vitro endothelium-dependent vascular relaxant effect of
   Apocynum venetum leaf extract
SO CLINICAL AND EXPERIMENTAL PHARMACOLOGY AND PHYSIOLOGY
LA English
DT Article
DE aorta; luobuma; medicinal herbs; mesenteric artery; vascular endothelium
ID NITRIC-OXIDE; SMOOTH-MUSCLE; MECHANISMS; K+; TETRAMETHYLPYRAZINE;
   TETRANDRINE; ALKALOIDS; CHANNELS; LUOBUMA; DENSITY
AB 1. In the present study, a novel in vitro vascular relaxant effect of Apocynum venetum leaf extract (AVLE; also called 'Luobuma'), obtained from a traditional Chinese medicinal herb with known antihypertensive effects, is reported in isometric contraction studies of rat aorta and superior mesenteric artery. At low concentrations (0.3-10 mu g/mL), AVLE had no effect on the resting tension of either blood vessel and caused relaxation in agonist-precontracted vessels with functionally intact endothelium.
   2. We demonstrated pharmacologically that the AVLE-induced vasorelaxation was mediated selectively by the endothelial cells in both blood vessels. Using N-G-nitro-L-arginine methyl ester (L-NAME) and a low concentration of KCl (15 mmol/L), we also demonstrated that AVLE acted by releasing endothelium-derived relaxation factors; nitric oxide (NO) in the rat aorta and NO plus endothelium-derived hyperpolarizing factor in the rat mesenteric artery.
   3. The vascular relaxation following brief exposure to AVLE appeared to persist even after subsequent prolonged washout; this was manifested as an attenuated contraction to subsequent application of phenylephrine (PE) compared with the PE-induced contraction after exposure to carbachol (CCh) and subsequent similar washout. The addition Of L-NAME at this point in the absence of AVLE totally restored the contraction to PE, suggesting that enzymatic generation of endothelial NO persisted even after brief exposure to AVLE.
   4. Unlike the endothelium-dependent NO-mediated relaxation induced by CCh, which is mediated by endothelial muscarinic receptors (and inhibited by atropine), the relaxation induced by AVLE was not inhibited by atropine and, thus, was not mediated by muscarinic receptors. However, similar to CCh-induced relaxation, AVLE-induced relaxation was associated with the activation of K+ channels.
   5. These results provide a strong scientific basis for the folk use of AVLE decoction for antihypertensive therapy in traditional Chinese medicine.
C1 McMaster Univ, Fac Hlth Sci, Dept Med, Hamilton, ON L8N 3Z5, Canada.
   Hlth Sci Univ Hokkaido, Fac Pharmaceut Sci, Ishikari, Hokkaido 06102, Japan.
   Tokiwa Phytochem Co Ltd, Chiba, Japan.
RP Kwan, CY (corresponding author), McMaster Univ, Fac Hlth Sci, Dept Med, Hamilton, ON L8N 3Z5, Canada.
EM kwancy@univmail.mcmaster.ca
CR Achike FI, 2003, CLIN EXP PHARMACOL P, V30, P605, DOI 10.1046/j.1440-1681.2003.03885.x
   ADEAGBO ASO, 1993, J CARDIOVASC PHARM, V21, P423, DOI 10.1097/00005344-199303000-00011
   Butterweck V, 2003, PHARMACOL BIOCHEM BE, V75, P557, DOI 10.1016/S0091-3057(03)00118-7
   Chen X, 1996, CLIN EXP PHARMACOL P, V23, P728, DOI 10.1111/j.1440-1681.1996.tb01767.x
   Gillis CN, 1997, BIOCHEM PHARMACOL, V54, P1, DOI 10.1016/S0006-2952(97)00193-7
   GUAN YY, 1994, ACTA PHARM SINIC, V15, P392
   HU XM, 1996, ZHONG HUA BEN CAO, V1, P1256
   Huang K.C., 1999, PHARM CHINESE HERBS, V2nd
   JI YB, 1994, PHARM ACTION APPL AV
   Kim DW, 2000, PHYTOTHER RES, V14, P501, DOI 10.1002/1099-1573(200011)14:7&lt;501::AID-PTR655&gt;3.0.CO;2-B
   Kim DW, 2000, J ETHNOPHARMACOL, V72, P53, DOI 10.1016/S0378-8741(00)00197-5
   Kim ND, 1999, EUR J PHARMACOL, V367, P51, DOI 10.1016/S0014-2999(98)00899-1
   Kwan Chiu-Yin, 1995, Clinical and Experimental Pharmacology and Physiology, V22, pS297, DOI 10.1111/j.1440-1681.1995.tb02925.x
   KWAN CY, 1994, STEM CELLS, V12, P64, DOI 10.1002/stem.5530120111
   Kwan CY, 2004, N-S ARCH PHARMACOL, V369, P473, DOI 10.1007/s00210-004-0927-4
   Kwan CY, 2003, VASC PHARMACOL, V40, P229, DOI 10.1016/j.vph.2003.09.001
   Kwan CY, 2003, N-S ARCH PHARMACOL, V368, P1, DOI 10.1007/s00210-003-0759-7
   Kwan CY, 2002, ACTA PHARMACOL SIN, V23, P1057
   KWAN CY, 2004, N-S ARCH PHARMACOL, V359, P206
   MA YX, 1989, CHIN J MOD DEV TRAD, V9, P335
   Nishibe Sansei, 1994, Natural Medicines, V48, P322
   QIAN Z, 1988, Bulletin of Chinese Materia Medica, V13, P44
   Shimokawa H, 1996, J CARDIOVASC PHARM, V28, P703, DOI 10.1097/00005344-199611000-00014
   SUTTER MC, 1993, CARDIOVASC RES, V27, P1891, DOI 10.1093/cvr/27.11.1891
   Tagawa C, 2004, YAKUGAKU ZASSHI, V124, P851, DOI 10.1248/yakushi.124.851
   Tsai CC, 2002, LIFE SCI, V71, P1321, DOI 10.1016/S0024-3205(02)01852-0
   Wang G, 2004, TRENDS PHARMACOL SCI, V25, P120, DOI 10.1016/j.tips.2004.01.009
   Yokozawa T, 2002, BIOL PHARM BULL, V25, P748, DOI 10.1248/bpb.25.748
   Zhang WB, 2004, N-S ARCH PHARMACOL, V369, P232, DOI 10.1007/s00210-003-0854-9
   ZHENG XF, 1995, ACTA PHARM SINIC, V16, P385
NR 30
TC 27
Z9 32
U1 2
U2 15
PU WILEY
PI HOBOKEN
PA 111 RIVER ST, HOBOKEN 07030-5774, NJ USA
SN 0305-1870
EI 1440-1681
J9 CLIN EXP PHARMACOL P
JI Clin. Exp. Pharmacol. Physiol.
PD SEP
PY 2005
VL 32
IS 9
BP 789
EP 795
DI 10.1111/j.1440-1681.2005.04255.x
PG 7
WC Pharmacology & Pharmacy; Physiology
SC Pharmacology & Pharmacy; Physiology
GA 962PF
UT WOS:000231744000015
PM 16173937
DA 2021-10-15
ER

PT J
AU Ma, M
   Hong, CL
   An, SQ
   Li, B
AF Ma, M
   Hong, CL
   An, SQ
   Li, B
TI Seasonal, spatial, and interspecific variation in quercetin in Apocynum
   venetum and Poacynum hendersonii, Chinese traditional herbal teas
SO JOURNAL OF AGRICULTURAL AND FOOD CHEMISTRY
LA English
DT Article
DE quercetin; Apocynum venetum; Poacynum hendersonii; total phenolics;
   Chinese herbal tea
ID POTENTIALLY ANTICARCINOGENIC FLAVONOIDS; VEGETABLES; GROWTH
AB Quercetin is of particular importance as it has been found to have functions of suppressing tumors, reducing blood pressure, and scavenging free radicals. It is one of the major flavonoids in Apocynum, venetum and Poacynum hendersonii, whose leaves have long been used as traditional herbal teas in China and Japan. Both species are also cultivated as fiber plants because of their outstanding quality of phloem fiber in stems. To obtain high output of both quercetin and fiber, it is necessary to optimize harvesting time for their leaves. Thus, understanding the developmental patterns of quercetin in leaves and fiber in stems is crucial to achieving this goal. In the present study, temporal and interspecific variations in quercetin in the leaves between A. venetum and P. hendersonii and spatial variation among P. hendersonii populations were studied by HPLC during the period from April to October in 1999. The results show that the content of quercetin in both species reached its highest level in summer and its lowest in autumn. The quercetin content in the leaves of P. hendersonii was generally higher than that of A. venetum no matter when their leaves were harvested. There was significant difference in quercetin content among three geographical populations of P. hendersonii, which might be the result of climatic difference-cooler climate might favor accumulation of quercetin in the leaves of P. hendersonii. Furthermore, the developmental patterns of total phenolics in the leaves of the two species were the same as that of the quercetin, that is, summer is an optimal harvesting season for both quercetin and other phenolics. The results obtained here suggest that P. herdersonii is a better material for herbal tea or pharmaceutical purposes, and that the best harvest time of its leaves should be summer.
C1 Fudan Univ, Inst Biodivers Sci, Minist Educ, Key Lab Biodivers Sci & Ecol Engn, Shanghai 200433, Peoples R China.
   Shihezi Univ, Sch Bioengn, Shihezi 832003, Xinjiang, Peoples R China.
   Nanjing Univ, Sch Life Sci, Nanjing 210093, Jiangsu, Peoples R China.
RP Li, B (corresponding author), Fudan Univ, Inst Biodivers Sci, Minist Educ, Key Lab Biodivers Sci & Ecol Engn, 220 Handan Rd, Shanghai 200433, Peoples R China.
EM bool@fudan.edu.cn
RI Li, Bo/B-8016-2010; Li, Bo/AAA-8968-2020
OI Li, Bo/0000-0002-0439-5666; Li, Bo/0000-0002-7294-6888
CR Cao YH, 2001, MIKROCHIM ACTA, V137, P57, DOI 10.1007/s006040170028
   CHENG SY, 2000, RESOUR SCI, V22, P46
   DONG ZJ, 1958, SPOCYNUM VENETUM POA, P43
   DONG ZJ, 1978, UTILIZATION APOCYNUM, P7
   Duarte J, 2001, MOL CELL BIOCHEM, V221, P155, DOI 10.1023/A:1010956928584
   GUAN YM, 2000, CHINESE TRADITIONAL, V22, P368
   HERTOG MGL, 1992, J AGR FOOD CHEM, V40, P1591, DOI 10.1021/jf00021a023
   HERTOG MGL, 1992, J AGR FOOD CHEM, V40, P2379, DOI 10.1021/jf00024a011
   Jeppsson N, 2000, AGR FOOD SCI FINLAND, V9, P17, DOI 10.23986/afsci.5652
   Kim DW, 1998, PHYTOTHER RES, V12, P46, DOI 10.1002/(SICI)1099-1573(19980201)12:1&lt;46::AID-PTR169&gt;3.0.CO;2-I
   Kosola KR, 2001, OECOLOGIA, V129, P65, DOI 10.1007/s004420100694
   Laitinen ML, 2000, J CHEM ECOL, V26, P1609, DOI 10.1023/A:1005582611863
   LI XY, 1998, J SHIHEZI U, V12, P289
   Movileanu L, 2000, INT J PHARMACEUT, V205, P135, DOI 10.1016/S0378-5173(00)00503-2
   MURZAGAL UM, 1973, KHIM PRIRODNYK SOEDI, P431
   Nurmi K, 1996, J CHEM ECOL, V22, P2023, DOI 10.1007/BF02040093
   Ranelletti FO, 2000, INT J CANCER, V85, P438, DOI 10.1002/(SICI)1097-0215(20000201)85:3&lt;438::AID-IJC22&gt;3.0.CO;2-F
   VOGT T, 1994, PHYTOCHEMISTRY, V36, P591, DOI 10.1016/S0031-9422(00)89780-0
   Wang SY, 2001, J AGR FOOD CHEM, V49, P4977, DOI 10.1021/jf0106244
   Xiong QB, 2000, PLANTA MED, V66, P127, DOI 10.1055/s-2000-11135
   YIN S, 1959, CULTIVATION UTILIZAT, P19
   Zhang Ying, 2002, Chemistry and Industry of Forest Products, V22, P65
   王俊德, 1999, 分析化学, V27, P1076
   1979, DETECTIS FLORAE REIP, V63, P157
NR 24
TC 27
Z9 32
U1 0
U2 23
PU AMER CHEMICAL SOC
PI WASHINGTON
PA 1155 16TH ST, NW, WASHINGTON, DC 20036 USA
SN 0021-8561
EI 1520-5118
J9 J AGR FOOD CHEM
JI J. Agric. Food Chem.
PD APR 9
PY 2003
VL 51
IS 8
BP 2390
EP 2393
DI 10.1021/jf021055i
PG 4
WC Agriculture, Multidisciplinary; Chemistry, Applied; Food Science &
   Technology
SC Agriculture; Chemistry; Food Science & Technology
GA 663ZJ
UT WOS:000182037000045
PM 12670186
DA 2021-10-15
ER

PT J
AU Fan, WZ
   Tezuka, Y
   Xiong, QB
   Hattori, M
   Namba, T
   Kadota, S
AF Fan, WZ
   Tezuka, Y
   Xiong, QB
   Hattori, M
   Namba, T
   Kadota, S
TI Apocynins A-D: New phenylpropanoid-substituted flavan-3-ols isolated
   from leaves of Apocynum venetum (Luobuma-Ye)
SO CHEMICAL & PHARMACEUTICAL BULLETIN
LA English
DT Article
DE apocynin; Apocynum venetum; phenylpropanoid-substituted flavan-3-ol;
   Luobuma-Ye; hepatoprotective activity; Apocynaceae
ID CINCHONAINS; TANNINS
AB Four new phenylpropanoid-substituted flavan-3-ols called apocynins A-D (1-4) have been isolated from the leaves of Apocynum venetum (Apocynaceae), together with two known phenylpropanoid-substituted flavan-3-ols, catechin-[8,7-e]-4 alpha- (3,4-dihydroxyphenyl)-dihydro-2(3H)-pyraone (5) and cinchonain Ia (6), and four known flavan-3-ols, (-)-epicatechin, (+)-catechin, (-)-epigallocatechin, and (+)-gallocatechin. Their structures were elucidated on the basis of spectral analysis, including 2D NMR and CD spectra. They showed hepatoprotective activity against D-galactosamine (D-GaIN)/tumor necrosis factor-alpha (TNF-alpha)-induced cell death in primary cultured mouse hepatocytes.
C1 Toyama Med & Pharmaceut Univ, Inst Nat Med, Toyama 9300194, Japan.
RP Kadota, S (corresponding author), Toyama Med & Pharmaceut Univ, Inst Nat Med, 2630 Sugitani, Toyama 9300194, Japan.
RI Tezuka, Yasuhiro/AAD-9606-2019
CR CHEN HF, 1993, PHYTOCHEMISTRY, V33, P183, DOI 10.1016/0031-9422(93)85419-R
   FOO LY, 1987, PHYTOCHEMISTRY, V26, P2825, DOI 10.1016/S0031-9422(00)83598-0
   Kim D. W., 1998, Journal of Traditional Medicines, V15, P40
   Kim DW, 1998, PHYTOTHER RES, V12, P46, DOI 10.1002/(SICI)1099-1573(19980201)12:1&lt;46::AID-PTR169&gt;3.0.CO;2-I
   KIM DW, 1996, J TRAD MED, V13, P306
   LEIST M, 1994, J IMMUNOL, V153, P1778
   NONAKA G, 1982, CHEM PHARM BULL, V30, P4268
   Wei J M, 1988, J Tradit Chin Med, V8, P34
   Yokozawa Takako, 1997, Natural Medicines, V51, P325
   1995, PHARMACOPOEIA PEOPLE, V1, P182
NR 10
TC 27
Z9 32
U1 0
U2 14
PU PHARMACEUTICAL SOC JAPAN
PI TOKYO
PA 2-12-15 SHIBUYA, SHIBUYA-KU, TOKYO, 150-0002, JAPAN
SN 0009-2363
J9 CHEM PHARM BULL
JI Chem. Pharm. Bull.
PD JUL
PY 1999
VL 47
IS 7
BP 1049
EP 1050
PG 2
WC Chemistry, Medicinal; Chemistry, Multidisciplinary; Pharmacology &
   Pharmacy
SC Pharmacology & Pharmacy; Chemistry
GA 217TR
UT WOS:000081515500030
OA Bronze
DA 2021-10-15
ER

PT J
AU Lipow, SR
   Wyatt, R
AF Lipow, SR
   Wyatt, R
TI Floral morphology and late-acting self-incompatibility in Apocynum
   cannabinum (Apocynaceae)
SO PLANT SYSTEMATICS AND EVOLUTION
LA English
DT Article
DE Apocynaceae; Apocynum; Asclepiadaceae; Asclepias; floral morphology;
   fruit-set; hand-pollinations; pollen tubes; self-incompatibility
ID REPRODUCTIVE-BIOLOGY; FRUIT-SET; ASCLEPIAS-EXALTATA; BREEDING SYSTEM;
   POLLINATION; MILKWEED; SYRIACA
AB Scanning electron and fluorescence microscopy were used to clarify some aspects of the floral morphology of Apocynum cannbinum. Insects are required for pollination, since the floral morphology prevents autogamy and minimizes intrafloral self-pollination. Flowers hand-pollinated with self-pollen never set fruit, but 10.6% of cross pollinations produced fruit. Self-pollen did germinate,, however, and produced abundant tubes that grew through the pistil and entered the ovule micropyles. The proportion of ovules penetrated by self- and outcross-pollen tubes was not statistically significantly different. These results suggest that A. cannabium possesses late-acting self-incompatibility, similar to that in the closely related Asclepiadaceae.
C1 Univ Georgia, Dept Bot, Athens, GA 30602 USA.
   Univ Georgia, Inst Ecol, Athens, GA 30602 USA.
RP Lipow, SR (corresponding author), Oregon State Univ, Dept Forest Sci, Corvallis, OR 97331 USA.
CR ALBERTS P, 1994, 94 AGR U WAG, P63
   ANDERSON AH, 1983, CACTUS SUCCULENT J, V55, P252
   BARRETT S C H, 1990, Memoirs of the New York Botanical Garden, V55, P35
   Barrett SCH, 1996, TRENDS ECOL EVOL, V11, P73, DOI 10.1016/0169-5347(96)81046-9
   BREWBAKER JL, 1967, AM J BOT, V54, P1069, DOI 10.2307/2440530
   Brown R, 1811, MEM WERN NAT HIST SO, V1, P12
   BROYLES SB, 1993, AM J BOT, V80, P41, DOI 10.2307/2445118
   Darwin Erasmus, 1791, BOT GARDEN 2
   de Nettancourt D., 1977, INCOMPATIBILITY ANGI
   DEMETER K, 1922, FLORA, V115, P130
   DETOURNEFORT JP, 1983, I REI HERBARIAE, V2
   ENDRESS P K, 1983, Nordic Journal of Botany, V3, P293, DOI 10.1111/j.1756-1051.1983.tb01941.x
   Endress P.K, 1994, DIVERSITY EVOLUTIONA
   Fallen M.E., 1986, BOT JB SYST, V106, P245
   FREE JB, 1993, INSECT POLLINATION C
   Frye TC, 1905, BOT GAZ, V40, P0049, DOI 10.1086/328645
   GIBBS PE, 1993, BOT ACTA, V106, P64, DOI 10.1111/j.1438-8677.1993.tb00339.x
   HERRERA J, 1991, BOT J LINN SOC, V106, P147, DOI 10.1111/j.1095-8339.1991.tb02289.x
   Johnson Samuel A., 1996, American Journal of Botany, V83, P164
   JUDD WS, 1994, HARVARD PAP BOT, V5, P3
   KAHN AP, 1991, AM MIDL NAT, V126, P61, DOI 10.2307/2426149
   KARALE AR, 1991, J MAHARASHTRA AGR U, V15, P109
   KEPHART SR, 1981, AM J BOT, V68, P226, DOI 10.2307/2442854
   KLEKOWKI EJ, 1988, MUTATION DEV SELECTI
   KUNZE H, 1991, PLANT SYST EVOL, V176, P227, DOI 10.1007/BF00937909
   Kunze Henning, 1996, Botanische Jahrbuecher fuer Systematik Pflanzengeschichte und Pflanzengeographie, V118, P547
   Lamarck J.-B. P. A., 1783, ENCY METHODIQUE BOT, V1
   Liede Sigrid, 1996, P221
   Linnaeus C., 1753, SPECIES PLANTARUM
   Lipow SR, 1998, J TORREY BOT SOC, V125, P183, DOI 10.2307/2997216
   LIPOW SR, 1999, IN PRESS GENETICS
   MARTIN FW, 1959, STAIN TECHNOL, V34, P125, DOI 10.3109/10520295909114663
   NILSSON S, 1993, GRANA S, V2, P3
   PADRUTT J, 1992, J AM SOC HORTIC SCI, V117, P656, DOI 10.21273/JASHS.117.4.656
   QUELLER DC, 1985, OIKOS, V44, P373, DOI 10.2307/3565777
   REDDI C, 1979, BR CURR SCI, V48, P746
   ROBERTSON C, 1891, BOT GAZ, V16, P70
   ROSATTI TJ, 1989, J ARNOLD ARBORETUM, V70, P307, DOI 10.5962/bhl.part.19789
   Sage T. L., 1994, Genetic control of self-incompatibility and reproductive development in flowering plants., P116
   Sage T. L., 1991, Plant Cell Incompatibility Newsletter, P55
   SCHICK B, 1982, FLORA, V172, P347
   SCHICK B, 1980, FLORA, V170, P394
   SCHLEIDEN MJ, 1949, PRINCIPLES SCI BOT
   SEAVEY SR, 1986, BOT REV, V52, P195, DOI 10.1007/BF02861001
   SPARROW F. K., 1948, JOUR AGRIC RES, V77, P187
   STRUWE L, 1994, CLADISTICS, V10, P175, DOI 10.1006/clad.1994.1011
   VOGT T, 1994, PLANT CELL, V6, P11, DOI 10.1105/tpc.6.1.11
   WADDINGTON K D, 1976, Southwestern Naturalist, V21, P31, DOI 10.2307/3670321
   WASER NM, 1991, AM J BOT, V78, P1036, DOI 10.2307/2444892
   WOLTERING EJ, 1995, PLANT PHYSIOL, V109, P1219, DOI 10.1104/pp.109.4.1219
   WOODSON RE, 1930, ANN MO BOT GARD, V17, P1, DOI DOI 10.2307/2394074
   WYATT R, 1994, ANNU REV ECOL SYST, V25, P423
   WYATT R, 1976, AM J BOT, V63, P845, DOI 10.2307/2442044
   WYATT R, 1982, AM J BOT, V69, P585, DOI 10.1002/j.1537-2197.1982.tb13295.x
   WYATT R, 1981, NEW PHYTOL, V88, P375, DOI 10.1111/j.1469-8137.1981.tb01732.x
   Wyatt R, 1996, B TORREY BOT CLUB, V123, P180, DOI 10.2307/2996792
NR 56
TC 26
Z9 32
U1 1
U2 20
PU SPRINGER-VERLAG WIEN
PI VIENNA
PA SACHSENPLATZ 4-6, PO BOX 89, A-1201 VIENNA, AUSTRIA
SN 0378-2697
J9 PLANT SYST EVOL
JI Plant Syst. Evol.
PY 1999
VL 219
IS 1-2
BP 99
EP 109
DI 10.1007/BF01090302
PG 11
WC Plant Sciences; Evolutionary Biology
SC Plant Sciences; Evolutionary Biology
GA 272XG
UT WOS:000084675800007
DA 2021-10-15
ER

PT J
AU Wen, SY
   Chen, YY
   Lu, YF
   Wang, YF
   Ding, LQ
   Jiang, MM
AF Wen, Shiyuan
   Chen, Yanyan
   Lu, Yunfang
   Wang, Yuefei
   Ding, Liqin
   Jiang, Miaomiao
TI Cardenolides from the Apocynaceae family and their anticancer activity
SO FITOTERAPIA
LA English
DT Review
DE Cardenolides; Apocynaceae; Anticancer; Structures
ID FACTOR-KAPPA-B; OLEANDRIN SUPPRESSES ACTIVATION; CARDIAC-GLYCOSIDES;
   NERIUM-OLEANDER; NA+/K+-ATPASE; DIE GLYKOSIDE; SODIUM-PUMP; CELL-DEATH;
   ROOT BARK; CANCER
AB Cardenolides, as a group of natural products that can bind to Na+/K+-ATPase with an inhibiting activity, are traditionally used to treat congestive heart failure. Recent studies have demonstrated that the strong tumor cytotoxicities of cardenolides are mainly due to inducing the tumor cells apoptosis through different expression and cellular location of Na+/K+-ATPase alpha-subunits. The leaves, flesh, seeds and juices of numerous plants from the genera of Nerium, Thevetia, Cerbera, Apocynum and Strophanthus in Apocynaceae family, are the major sources of natural cardenolides. So far, 109 cardenolides have been isolated and identified from this family, and about a quarter of them are reported to exhibit the capability to regulate cancer cell survival and death through multiple signaling pathways. In this review, we compile the phytochemical characteristics and anticancer activity of the cardenolides from this family. (C) 2016 Elsevier B.V. All rights reserved.
C1 [Wen, Shiyuan; Chen, Yanyan; Lu, Yunfang; Wang, Yuefei; Ding, Liqin; Jiang, Miaomiao] Tianjin Univ Tradit Chinese Med, Tianjin State Key Lab Modern Chinese Med, Tianjin 300193, Peoples R China.
   [Wen, Shiyuan; Chen, Yanyan; Lu, Yunfang] Int Joint Acad Biotechnol & Med, Ctr Res & Dev, TCM, Tianjin 300457, Peoples R China.
RP Jiang, MM (corresponding author), Tianjin Univ Tradit Chinese Med, Tianjin State Key Lab Modern Chinese Med, Tianjin 300193, Peoples R China.
EM miaomiaojiang@126.com
FU Tianjin Science and Technology Research Programs of Application
   Foundation and Advanced Technology [14JCYBJC29000]
FX This work was supported by grant from Tianjin Science and Technology
   Research Programs of Application Foundation and Advanced Technology
   (14JCYBJC29000).
CR ABE F, 1978, CHEM PHARM BULL, V26, P3023
   ABE F, 1992, PHYTOCHEMISTRY, V31, P2459, DOI 10.1016/0031-9422(92)83299-E
   Abe F, 1996, PHYTOCHEMISTRY, V42, P45, DOI 10.1016/0031-9422(95)00837-3
   ABE F, 1994, PHYTOCHEMISTRY, V37, P1429, DOI 10.1016/S0031-9422(00)90426-6
   AEBI A, 1950, HELV CHIM ACTA, V33, P1013, DOI 10.1002/hlca.19500330431
   Babula P, 2013, ANTI-CANCER AGENT ME, V13, P1069, DOI 10.2174/18715206113139990304
   Bai LM, 2010, CHEM PHARM BULL, V58, P1088, DOI 10.1248/cpb.58.1088
   Bai L, 2009, HETEROCYCLES, V78, P2361, DOI 10.3987/COM-09-11740
   BAUER P, 1985, PLANTA MED, V51, P202, DOI 10.1055/s-2007-969456
   Benfante R, 2005, BIOCHEM J, V386, P63, DOI 10.1042/BJ20041294
   BHATIA ML, 1970, BMJ-BRIT MED J, V3, P740, DOI 10.1136/bmj.3.5725.740
   Blanco G, 2005, SEMIN NEPHROL, V25, P292, DOI 10.1016/j.semnephrol.2005.03.004
   Blanco G, 1999, BIOCHEMISTRY-US, V38, P13661, DOI 10.1021/bi991207b
   BLOOMFIELD RA, 1948, J CLIN INVEST, V27, P588, DOI 10.1172/JCI102004
   CABRERA GM, 1993, PHYTOCHEMISTRY, V32, P1253, DOI 10.1016/S0031-9422(00)95101-X
   Calderon-Montano JM, 2014, ONCOGENE, V33, P2947, DOI 10.1038/onc.2013.229
   Cheenpracha S, 2004, CHEM PHARM BULL, V52, P1023, DOI 10.1248/cpb.52.1023
   Chen JQ, 2006, BREAST CANCER RES TR, V96, P1, DOI 10.1007/s10549-005-9053-3
   CHEN RF, 1987, PHYTOCHEMISTRY, V26, P2351, DOI 10.1016/S0031-9422(00)84717-2
   [程纹 Cheng Wen], 2014, [天然产物研究与开发, Natural Product Research and Development], V26, P218
   ClinicalTrials.gov, CAP DIG MET BREAST C
   ClinicalTrials.gov, 2 LIN ERL TARC PLUS
   DEGRAFF AC, 1950, MED CLIN N AM, P663, DOI 10.1016/S0025-7125(16)35415-3
   Dewick P M, 2002, MED NATURAL PRODUCTS
   Dong W.H., PLANTA MED, V77
   Feng B, 2012, EXP TOXICOL PATHOL, V64, P403, DOI 10.1016/j.etp.2010.10.005
   FREREJACQUE M, 1947, CR HEBD ACAD SCI, V225, P695
   HANADA R, 1992, PHYTOCHEMISTRY, V31, P3183, DOI 10.1016/0031-9422(92)83471-A
   HELFENBERGER H, 1948, HELV CHIM ACTA, V31, P1470, DOI 10.1002/hlca.19480310605
   Henary HA, 2011, J CLIN ONCOL, V29, DOI 10.1200/jco.2011.29.15_suppl.3023
   Huq MM, 1999, FITOTERAPIA, V70, P5, DOI 10.1016/S0367-326X(98)00013-6
   Huq MM, 1999, J NAT PROD, V62, P1065, DOI 10.1021/np990031b
   JAGER H, 1959, HELV CHIM ACTA, V42, P977, DOI 10.1002/hlca.19590420339
   Janiak P.S., 1963, HELV CHIM ACTA, V46, P374
   JOLAD SD, 1981, J ORG CHEM, V46, P1946, DOI 10.1021/jo00322a050
   Kareru PG, 2010, AFR J TRADIT COMPLEM, V7, P214
   Karkare S, 2007, J NAT PROD, V70, P1766, DOI 10.1021/np070336n
   KAWAGUCHI K, 1993, PHYTOCHEMISTRY, V34, P1317, DOI 10.1016/0031-9422(91)80023-T
   Kohls S, 2012, PHYTOCHEMISTRY, V75, P114, DOI 10.1016/j.phytochem.2011.11.019
   Kubo S, 2015, NAT PROD COMMUN, V10, P27
   Laphookhieo S, 2004, PHYTOCHEMISTRY, V65, P507, DOI 10.1016/j.phytochem.2003.10.019
   Li XS, 2014, FITOTERAPIA, V97, P71, DOI 10.1016/j.fitote.2014.05.013
   Li-Saw-Hee FL, 1998, QJM-MON J ASSOC PHYS, V91, P259, DOI 10.1093/qjmed/91.4.259
   Lin Jianqing, 2014, Am J Cancer Ther Pharmacol, V2, P21
   LIN SCC, 1982, BRAIN RES, V235, P387, DOI 10.1016/0006-8993(82)91018-6
   LINGREL JB, 1994, J BIOL CHEM, V269, P19659
   Lopez-Ladzaro M, 2005, J NAT PROD, V68, P1642, DOI 10.1021/np050226l
   Manna SK, 2006, J CELL PHYSIOL, V207, P195, DOI 10.1002/jcp.20555
   Manna SK, 2000, CANCER RES, V60, P3838
   McConkey DJ, 2000, CANCER RES, V60, P3807
   Mekhail T, 2006, INVEST NEW DRUG, V24, P423, DOI 10.1007/s10637-006-7772-x
   Mijatovic T, 2007, J PATHOL, V212, P170, DOI 10.1002/path.2172
   Mijatovic T, 2006, MOL CANCER THER, V5, P391, DOI 10.1158/1535-7163.MCT-05-0367
   Mijatovic T, 2013, PLANTA MED, V79, P189, DOI 10.1055/s-0032-1328243
   Miyatake K, 1959, CHEM PHARM BULL, V9, P634
   Newman RA, 2008, MOL INTERV, V8, P36, DOI 10.1124/mi.8.1.8
   Newman RA, 2007, INTEGR CANCER THER, V6, P354, DOI 10.1177/1534735407309623
   Newman RA, 2006, J EXP THER ONCOL, V5, P167
   Numazawa S, 1995, LEUKEMIA RES, V19, P945, DOI 10.1016/0145-2126(95)00081-X
   Osorio AA, 2014, PHYTOCHEMISTRY, V105, P60, DOI 10.1016/j.phytochem.2014.06.009
   Pan Y, 2015, INVEST NEW DRUG, V33, P271, DOI 10.1007/s10637-014-0190-6
   PAPER D, 1989, PLANTA MED, P30, DOI 10.1055/s-2006-961770
   Pathak S, 2000, ANTI-CANCER DRUG, V11, P455, DOI 10.1097/00001813-200007000-00006
   Prassas I, 2008, NAT REV DRUG DISCOV, V7, P926, DOI 10.1038/nrd2682
   Raghavendra PB, 2007, MOL IMMUNOL, V44, P2292, DOI 10.1016/j.molimm.2006.11.009
   Raghavendra PB, 2007, APOPTOSIS, V12, P307, DOI 10.1007/s10495-006-0626-3
   Rao E. V., 1973, Indian Journal of Pharmacy, V35, P107
   Rashan LJ, 2011, J ETHNOPHARMACOL, V134, P781, DOI 10.1016/j.jep.2011.01.038
   ROSE AM, 1994, CLIN CHEM, V40, P1674
   Schoner W, 2007, AM J PHYSIOL-CELL PH, V293, pC509, DOI 10.1152/ajpcell.00098.2007
   Siddiqui BS, 1997, J NAT PROD, V60, P540, DOI 10.1021/np960679d
   SIDDIQUI S, 1987, PHYTOCHEMISTRY, V26, P237
   Smith J.A., BIOCH PHARM, V62
   Sreenivasan Y, 2003, BIOCHEM PHARMACOL, V66, P2223, DOI 10.1016/j.bcp.2003.07.010
   Strese S, 2013, BMC CANCER, V13, DOI 10.1186/1471-2407-13-331
   Svensson A, 2005, ANTICANCER RES, V25, P207
   Tian DM, 2016, J NAT PROD, V79, P38, DOI 10.1021/acs.jnatprod.5b00611
   TORI K, 1973, TETRAHEDRON LETT, P1077
   Verheye-Dua FA, 2000, STRAHLENTHER ONKOL, V176, P186, DOI 10.1007/s000660050055
   VOIGTLANDER HW, 1969, ARCHIV PHARM BERICHT, V302, P538, DOI 10.1002/ardp.19693020709
   Wang GF, 2010, ENVIRON TOXICOL PHAR, V30, P31, DOI 10.1016/j.etap.2010.03.012
   Wei D, 2013, INT J MOL SCI, V14, P7273, DOI 10.3390/ijms14047273
   Wen P., 2013, J MED PHARM CHIN MIN, V4, P45
   WILSON WE, 1970, MOL PHARMACOL, V6, P449
   Wu L.J., 2012, NATURAL PHARM CHEM
   Xie Zijian, 2003, Mol Interv, V3, P157, DOI 10.1124/mi.3.3.157
   YAMAUCHI T, 1978, TETRAHEDRON LETT, P1825, DOI 10.1016/S0040-4039(01)94681-7
   YAMAUCHI T, 1976, PHYTOCHEMISTRY, V15, P1275, DOI 10.1016/0031-9422(76)85093-5
   YAMAUCHI T, 1975, PHYTOCHEMISTRY, V14, P1379, DOI 10.1016/S0031-9422(00)98630-8
   YAMAUCHI T, 1973, PHYTOCHEMISTRY, V12, P2737, DOI 10.1016/0031-9422(73)85091-5
   Yang PY, 2014, MOL CARCINOGEN, V53, P253, DOI 10.1002/mc.21968
   Ye C, 2015, STEROIDS, V93, P39, DOI 10.1016/j.steroids.2014.10.005
   Ye QQ, 2013, J BIOL CHEM, V288, P5803, DOI 10.1074/jbc.M112.442608
   Yeh J.Y., J UROL, V166
   You HY, 2013, STEROIDS, V78, P1029, DOI 10.1016/j.steroids.2013.06.002
   ZHANG LS, 1992, CANCER RES, V52, P4634
   Zhang XJ, 2015, MOLECULES, V20, P5714, DOI 10.3390/molecules20045714
   Zhao M, 2007, J NAT PROD, V70, P1098, DOI 10.1021/np068066g
   Zhao M, 2011, CHEM PHARM BULL, V59, P371, DOI 10.1248/cpb.59.371
   Zhao XY, 2015, J NANOMATER, V2015, DOI 10.1155/2015/104193
NR 100
TC 25
Z9 26
U1 0
U2 36
PU ELSEVIER SCIENCE BV
PI AMSTERDAM
PA PO BOX 211, 1000 AE AMSTERDAM, NETHERLANDS
SN 0367-326X
EI 1873-6971
J9 FITOTERAPIA
JI Fitoterapia
PD JUL
PY 2016
VL 112
BP 74
EP 84
DI 10.1016/j.fitote.2016.04.023
PG 11
WC Chemistry, Medicinal; Pharmacology & Pharmacy
SC Pharmacology & Pharmacy
GA DS6AZ
UT WOS:000380865400010
PM 27167183
DA 2021-10-15
ER

PT J
AU Xiao, J
   Chen, G
   Li, N
AF Xiao, Jiao
   Chen, Gang
   Li, Ning
TI Ionic Liquid Solutions as a Green Tool for the Extraction and Isolation
   of Natural Products
SO MOLECULES
LA English
DT Review
DE ionic liquids; bioactive natural products; herbals; extraction and
   isolation; flavonoids; alkaloids; terpenoids; phenylpropanoids
ID MICROWAVE-ASSISTED EXTRACTION; SOLID-PHASE EXTRACTION; AQUEOUS 2-PHASE
   SYSTEM; FLAVONOID GLYCOSIDES; MACROPOROUS RESIN; ALOE POLYSACCHARIDES;
   BIOACTIVE COMPOUNDS; SAMPLE PREPARATION; APOCYNUM-VENETUM;
   RADIX-PUERARIAE
AB In the past few years, the application of ionic liquids (ILs) had attracted more attention of the researchers. Many studies focused on extracting active components from traditional herbals using ILs as alternative solvents so as to address the issue caused by the traditional methods for extraction of natural products (NPs) with organic chemical reagents. Through the summary of reported research work, an overview was presented for the application of ILs or IL-based materials in the extraction of NPs, including flavonoids, alkaloids, terpenoids, phenylpropanoids and so on. Here, we mainly describe the application of ILs to rich the extraction of critical bioactive constituents that were reported possessing multiple therapeutic effects or pharmacological activities, from medicinal plants. This review could shed some light on the wide use of ILs in the field of natural products chemistry to further reduce the environmental damage caused by large quantity of organic chemical reagents.
C1 [Xiao, Jiao; Chen, Gang; Li, Ning] Shenyang Pharmaceut Univ, Sch Tradit Chinese Mat Med, Wenhua Rd 103, Shenyang 110016, Liaoning, Peoples R China.
RP Li, N (corresponding author), Shenyang Pharmaceut Univ, Sch Tradit Chinese Mat Med, Wenhua Rd 103, Shenyang 110016, Liaoning, Peoples R China.
EM xj110121@126.com; chengang1152001@163.com; liningsypharm@163.com
OI Li, Ning/0000-0002-6518-2541
FU National Natural Science Foundation of ChinaNational Natural Science
   Foundation of China (NSFC) [81473108, 81673323]
FX The work was supported partially by National Natural Science Foundation
   of China (Grant No. 81473108, 81673323).
CR Abe M, 2010, GREEN CHEM, V12, P1274, DOI 10.1039/c003976d
   Bi W, 2013, J LIQ CHROMATOGR R T, V36, P2029, DOI 10.1080/10826076.2012.706860
   Bi WT, 2013, ANAL LETT, V46, P416, DOI 10.1080/00032719.2012.721106
   Bi WT, 2013, J CHROMATOGR B, V913, P61, DOI 10.1016/j.jchromb.2012.11.018
   Bi W, 2012, J CHROMATOGR B, V880, P108, DOI 10.1016/j.jchromb.2011.11.025
   Bogdanov MG, 2015, SEP PURIF TECHNOL, V155, P13, DOI 10.1016/j.seppur.2015.02.003
   Bucar F, 2013, NAT PROD REP, V30, P525, DOI 10.1039/c3np20106f
   Cao XJ, 2012, RAPID COMMUN MASS SP, V26, P740, DOI 10.1002/rcm.6158
   Cao YH, 2001, MIKROCHIM ACTA, V137, P57, DOI 10.1007/s006040170028
   Cao YF, 2012, J AGR FOOD CHEM, V60, P3432, DOI 10.1021/jf3003009
   Chang CW, 2017, BIOMED CHROMATOGR, V31, DOI 10.1002/bmc.3925
   Chang XL, 2011, J TAIWAN INST CHEM E, V42, P13, DOI 10.1016/j.jtice.2010.04.008
   Chang XL, 2006, J FOOD ENG, V75, P245, DOI 10.1016/j.jfoodeng.2005.04.026
   Chen FL, 2017, SEP PURIF TECHNOL, V183, P73, DOI 10.1016/j.seppur.2017.03.069
   Chen FL, 2014, MOLECULES, V19, P9689, DOI 10.3390/molecules19079689
   Chen XF, 2013, SEP SCI TECHNOL, V48, P2890, DOI 10.1080/01496395.2013.804558
   Chen Y.Y., 2011, FOOD SCI TECHNOL, V11, P214
   Chi YS, 2011, GREEN CHEM, V13, P666, DOI 10.1039/c0gc00864h
   Chu F.B., 2015, J ANHUI AGR SCI, V43, P84
   Curko N, 2017, FOOD TECHNOL BIOTECH, V55, P429, DOI [10.17113/ftb.55.03.17.5200, 10.17113/ft b.55.03.17.5200]
   Sa RDDE, 2014, MOLECULES, V19, P1459, DOI 10.3390/molecules19021459
   Dai YT, 2013, J NAT PROD, V76, P2162, DOI 10.1021/np400051w
   de Faria Emanuelle L P, 2018, Biophys Rev, V10, P915, DOI 10.1007/s12551-017-0387-y
   de Faria ELP, 2017, ACS SUSTAIN CHEM ENG, V5, P7344, DOI 10.1021/acssuschemeng.7b01616
   Dias DA, 2012, METABOLITES, V2, DOI 10.3390/metabo2020303
   Dong B, 2018, RSC ADV, V8, P262, DOI 10.1039/c7ra12687e
   Dong W, 2016, J CHROMATOGR B, V1008, P45, DOI 10.1016/j.jchromb.2015.11.022
   Du F.Y., 2013, SCI TECH FOOD IND, V33, P222
   Du KZ, 2018, FOOD CHEM, V244, P190, DOI 10.1016/j.foodchem.2017.10.057
   Duan MH, 2013, SEP PURIF TECHNOL, V107, P26, DOI 10.1016/j.seppur.2013.01.003
   Fang W., 1995, J CHIN PHARM SCI, V4, P47
   Fang YT, 2017, J CHROMATOGR A, V1507, P63, DOI 10.1016/j.chroma.2017.05.048
   Farid C., 2014, ALTERNATIVE SOLVENTS, P127
   Feng XT, 2017, J MOL LIQ, V241, P27, DOI 10.1016/j.molliq.2017.06.012
   Fukaya Y, 2016, B CHEM SOC JPN, V89, P879, DOI 10.1246/bcsj.20160073
   Ge YR, 2012, CHINESE J ANAL CHEM, V40, P317, DOI 10.3724/SP.J.1096.2012.10828
   Glowniak K, 1996, J PHARMACEUT BIOMED, V14, P1215, DOI 10.1016/S0731-7085(96)01728-1
   Gong Y.J., 2014, CHEM BIOENG, V33, P27
   Gu HY, 2016, J CHROMATOGR B, V1014, P45, DOI 10.1016/j.jchromb.2016.01.045
   Guan LY, 2018, J SEP SCI, V41, P868, DOI 10.1002/jssc.201700970
   Han D, 2011, J SCI FOOD AGR, V91, P2888, DOI 10.1002/jsfa.4553
   Harde SM, 2014, IND CROP PROD, V61, P258, DOI 10.1016/j.indcrop.2014.07.016
   Harvey AL, 2015, NAT REV DRUG DISCOV, V14, P111, DOI 10.1038/nrd4510
   Helen P., 2014, GREEN CHEM, V16, P4786
   Irfan M, 2017, J MOL LIQ, V241, P270, DOI 10.1016/j.molliq.2017.05.151
   Jia Y. F., 2010, J JINGGANGSHAN U, V31, P112, DOI DOI 10.3969/J.ISSN.1674-8085.2010.05.026
   John JE, 2009, CURR SCI INDIA, V96, P753
   Ketchum REB, 1999, J LIQ CHROMATOGR R T, V22, P1715, DOI 10.1081/JLC-100101762
   Kiyama R, 2017, EUR J PHARMACOL, V815, P405, DOI 10.1016/j.ejphar.2017.09.049
   KOPYCKI WJ, 1994, J LIQ CHROMATOGR, V17, P2569, DOI 10.1080/10826079408013398
   Kou XR, 2018, FOOD CHEM, V257, P223, DOI 10.1016/j.foodchem.2018.02.125
   Kumar S., 2011, P INT C SUST MAN 10
   Larsson J, 2007, J NAT PROD, V70, P789, DOI 10.1021/np070002y
   Lei Y.N., 2017, J SHAANXI AGR SCI, V63, P46
   Li D, 2017, MOLECULES, V22, DOI 10.3390/molecules22040586
   Li G, 2017, MOLECULES, V22, DOI 10.3390/molecules22071061
   Li H.M., 2003, ACTA PALAEONTOL SIN, V42, P543
   Li H.M., 2012, ULTRASON SONOCHEM, V20, P680
   Li LH, 2012, CHROMATOGRAPHIA, V75, P131, DOI 10.1007/s10337-011-2177-1
   Li LQ, 2017, J PHARMACEUT BIOMED, V135, P61, DOI 10.1016/j.jpba.2016.12.016
   Li N, 2015, J FUNCT FOODS, V19, P563, DOI 10.1016/j.jff.2015.09.045
   Li Q., 2011, J WUHAN I TECHNOL, V33, P31
   Li Q, 2017, PROCESS BIOCHEM, V58, P282, DOI 10.1016/j.procbio.2017.04.030
   Li SL, 2017, J SEP SCI, V40, P2565, DOI 10.1002/jssc.201700258
   Li XY, 2015, FOOD BIOPROD PROCESS, V94, P547, DOI 10.1016/j.fbp.2014.08.001
   Li Y.P., 2015, J SHAANXI AGR SCI, V43, P751
   Lima AS, 2017, FLUID PHASE EQUILIBR, V451, P68, DOI 10.1016/j.fluid.2017.08.006
   Lin X, 2012, ANALYST, V137, P4076, DOI 10.1039/c2an35476d
   Liu C.J., 2010, J ANHUI AGR SCI, V38, P4058
   Liu F, 2013, SEP PURIF TECHNOL, V110, P86, DOI 10.1016/j.seppur.2013.03.012
   Liu JL, 2014, MOLECULES, V19, P1887, DOI 10.3390/molecules19021887
   Liu RM, 2010, J SEP SCI, V33, P1058, DOI 10.1002/jssc.200900612
   Liu XJ, 2013, ANAL METHODS-UK, V5, P2591, DOI 10.1039/c3ay40202a
   Liu ZZ, 2015, J CHROMATOGR A, V1417, P8, DOI 10.1016/j.chroma.2015.09.037
   Long LH, 2010, ACTA PHARMACOL SIN, V31, P1508, DOI 10.1038/aps.2010.122
   Lu CX, 2011, CHROMATOGRAPHIA, V74, P139, DOI 10.1007/s10337-011-2023-5
   Ma CY, 2013, J CHROMATOGR A, V1306, P12, DOI 10.1016/j.chroma.2013.07.052
   Ma CH, 2015, J CHROMATOGR B, V976, P1, DOI 10.1016/j.jchromb.2014.11.003
   Ma M, 2003, J AGR FOOD CHEM, V51, P2390, DOI 10.1021/jf021055i
   Ma SF, 2014, J SEP SCI, V37, P2314, DOI 10.1002/jssc.201400305
   Ma W, 2017, SEP SCI TECHNOL, V52, P2547, DOI 10.1080/01496395.2017.1340952
   Ma W, 2017, B KOREAN CHEM SOC, V38, P1183, DOI 10.1002/bkcs.11245
   Ma W, 2017, J LIQ CHROMATOGR R T, V40, P459, DOI 10.1080/10826076.2017.1322522
   Magiera S, 2017, J FOOD COMPOS ANAL, V57, P94, DOI 10.1016/j.jfca.2016.12.016
   Maltese F, 2009, NAT PROD COMMUN, V4, P447
   Michalczyk A, 2015, J CHIL CHEM SOC, V60, P2698, DOI 10.4067/S0717-97072015000400013
   Miller LH, 2011, CELL, V146, P855, DOI 10.1016/j.cell.2011.08.024
   Mocan A, 2018, FOOD CHEM TOXICOL, V112, P441, DOI 10.1016/j.fct.2017.08.009
   Morais TR, 2017, J BRAZIL CHEM SOC, V28, P492, DOI 10.21577/0103-5053.20160215
   Munakata K, 2017, AUST J CHEM, V70, P699, DOI 10.1071/CH16460
   Murata C., 2017, ASIAN J CHEM, V29, P309, DOI DOI 10.14233/AJCHEM.2017.20175
   Murata C, 2016, TETRAHEDRON LETT, V57, P5368, DOI 10.1016/j.tetlet.2016.10.072
   Newman DJ, 2016, J NAT PROD, V79, P629, DOI 10.1021/acs.jnatprod.5b01055
   Nie LR, 2015, SEP PURIF TECHNOL, V155, P2, DOI 10.1016/j.seppur.2015.01.037
   Odendaal AY, 2011, CHEM SCI, V2, P760, DOI 10.1039/C0SC00620C
   Onda S, 2015, CHEM LETT, V44, P1461, DOI 10.1246/cl.150652
   RAFFAUF RF, 1996, ALKALOIDS GUIDE THEI
   Rajabi M.S., 2015, AM J CHEM, V5, P7
   Ribeiro BD, 2013, EUR FOOD RES TECHNOL, V237, P965, DOI 10.1007/s00217-013-2068-9
   Seddon KR, 1997, J CHEM TECHNOL BIOT, V68, P351, DOI 10.1002/(SICI)1097-4660(199704)68:4<351::AID-JCTB613>3.0.CO;2-4
   Sha K., 2010, FOOD SCI TECHNOL, V35, P244
   Simon P., 2018, PHARMTECH, V13
   Svinyarov I, 2016, SEP SCI TECHNOL, V51, P2691, DOI 10.1080/01496395.2016.1171783
   Talebi M, 2004, J SEP SCI, V27, P1130, DOI 10.1002/jssc.200401754
   Tan ZJ, 2012, DESALINATION, V286, P389, DOI 10.1016/j.desal.2011.11.053
   Tan ZJ, 2016, MOLECULES, V21, DOI 10.3390/molecules21030262
   Tan ZJ, 2012, SEP PURIF TECHNOL, V98, P150, DOI 10.1016/j.seppur.2012.06.021
   Tang B, 2013, J CHROMATOGR B, V933, P8, DOI 10.1016/j.jchromb.2013.06.023
   Tang B, 2012, J CHROMATOGR B, V904, P1, DOI 10.1016/j.jchromb.2012.07.020
   Tian ML, 2013, ANAL LETT, V46, P1331, DOI 10.1080/00032719.2012.763170
   Tian M, 2011, CHROMATOGRAPHIA, V73, P25, DOI 10.1007/s10337-010-1836-y
   Tu YY, 2011, NAT MED, V17, P1217, DOI 10.1038/nm.2471
   Tucker M., 2017, J AM CHEM SOC, V46, P138
   Usov AI, 2001, RUSS J BIOORG CHEM+, V27, P395, DOI 10.1023/A:1012992820204
   Usuki T, 2017, B CHEM SOC JPN, V90, P1105, DOI 10.1246/bcsj.20170202
   Wang HK, 2017, MOLECULES, V22, DOI 10.3390/molecules22122175
   Wang R, 2014, J LIQ CHROMATOGR R T, V37, P2275, DOI 10.1080/10826076.2013.830269
   Wang RP, 2016, SEP SCI TECHNOL, V51, P1093, DOI 10.1080/01496395.2016.1143006
   Wang T, 2018, J CLEAN PROD, V172, P827, DOI 10.1016/j.jclepro.2017.10.185
   Wang WC, 2015, ULTRASON SONOCHEM, V24, P13, DOI 10.1016/j.ultsonch.2014.10.009
   Wang X.L., 2001, CHIN TRAD HERB DRUGS, V32, P703
   Wang XZ, 2016, ANAL METHODS-UK, V8, P6566, DOI 10.1039/c6ay01139j
   Wang Y., 2016, CHEM IND ENG PROCESS, V35, P328
   [王阳光 WANG Yangguang], 2011, [高校化学工程学报, Journal of Chemical Engineering of Chinese Universities], V25, P411
   Wang Z.Y., 2018, CHIN TRAD PATENT MED, V40, P213
   Wei W, 2012, J SEP SCI, V35, P2875, DOI 10.1002/jssc.201200473
   Wolfender JL, 2009, PLANTA MED, V75, P719, DOI 10.1055/s-0028-1088393
   Wu N, 2018, J SEP SCI, V41, P571, DOI 10.1002/jssc.201700851
   Wu WN, 2011, BRIT J PHARMACOL, V164, P1445, DOI 10.1111/j.1476-5381.2011.01487.x
   Xiang X.S., 2013, CTR S PHARM, V4, P271
   Xiao W, 2015, ANAL METHODS-UK, V7, P1098, DOI [10.1039/c4ay02374a, 10.1039/C4AY02374A]
   Xing JM, 2009, APPL BIOCHEM BIOTECH, V158, P11, DOI 10.1007/s12010-009-8641-9
   Xiong H.T., 2015, MODERN CHEM RES, V5, P21
   Xu C, 2017, CHROMATOGRAPHIA, V80, P335, DOI 10.1007/s10337-016-3230-x
   Xu D.P., 2013, GUIDE CHINA MED, V11, P30
   Xu JJ, 2016, FOOD CHEM, V204, P167, DOI 10.1016/j.foodchem.2016.02.012
   Xu W, 2012, MOLECULES, V17, P14323, DOI 10.3390/molecules171214323
   Yan W, 2013, PHARMACOGN MAG, V9, P250, DOI 10.4103/0973-1296.113282
   Yan Yun, 2012, Journal of Southeast University (Natural Science Edition), V42, P516, DOI 10.3969/j.issn.1001-0505.2012.03.024
   Yang L, 2011, CHEM ENG J, V175, P539, DOI 10.1016/j.cej.2011.09.110
   Yang L, 2011, CHEM ENG J, V172, P705, DOI 10.1016/j.cej.2011.06.039
   Yang M.M., 2011, CHIN EXP TRAD MED FO, V17, P45
   Yang QL, 2004, J PHOTOCH PHOTOBIO A, V165, P229, DOI 10.1016/j.jphotochem.2004.03.022
   Yang Y., 2002, HDB COMPOSITIONS CRU, P140
   Yao HH, 2012, INT J MOL SCI, V13, P8775, DOI 10.3390/ijms13078775
   Yi B., 2011, ELECTROPHORESIS, V32, P1515
   Yuan Y, 2011, ANALYST, V136, P2294, DOI 10.1039/c0an00864h
   Zeng HA, 2010, TALANTA, V83, P582, DOI 10.1016/j.talanta.2010.10.006
   Zha D.C., 2007, MAT MED RES, V17, P110
   [张爱丽 ZHANG Aili], 2011, [中国药房, China Pharmacy], V22, P2534
   Zhang H, 2014, J CARBOHYD CHEM, V33, P225, DOI 10.1080/07328303.2014.913059
   Zhang HF, 2010, TALANTA, V82, P1010, DOI 10.1016/j.talanta.2010.06.008
   Zhang HG, 2007, BIOMED CHROMATOGR, V21, P1083, DOI 10.1002/bmc.859
   Zhang L., 2017, GUANGDONG CHEM IND, V44, P73
   Zhang L.Y., 2017, J CHIN MED MAT, V1, P152
   Zhang LS, 2013, J PHARMACEUT BIOMED, V86, P36, DOI 10.1016/j.jpba.2013.07.007
   Zhang LJ, 2010, J SEP SCI, V33, P2035, DOI 10.1002/jssc.201000076
   Zhang Q, 2015, J CHROMATOGR B, V1002, P411, DOI 10.1016/j.jchromb.2015.08.021
   [张喜峰 Zhang Xifeng], 2015, [食品科学, Food Science], V36, P50
   Zhang Y.F., 2010, MAT MED REV, V8, P1975
   Zhang YF, 2014, SEP PURIF TECHNOL, V129, P71, DOI 10.1016/j.seppur.2014.03.022
   Zhang Z.Q., 1999, CHINESE J BIOCH PHAR, V20, P58
   Zhang ZS, 2010, CARBOHYD POLYM, V82, P118, DOI 10.1016/j.carbpol.2010.04.031
   Zhao C., 2014, SCI WORLD J, V2014, P1, DOI DOI 10.1155/2014/349341
   Zhou Y, 2015, MOLECULES, V20, P7683, DOI 10.3390/molecules20057683
   Zhu K. M., 2011, CHIN J EXP TRADIT ME, V17, P198
   Zhu S, 2013, CHROMATOGRAPHIA, V76, P195, DOI 10.1007/s10337-012-2382-6
NR 167
TC 24
Z9 25
U1 3
U2 49
PU MDPI
PI BASEL
PA ST ALBAN-ANLAGE 66, CH-4052 BASEL, SWITZERLAND
SN 1420-3049
J9 MOLECULES
JI Molecules
PD JUL
PY 2018
VL 23
IS 7
AR 1765
DI 10.3390/molecules23071765
PG 23
WC Biochemistry & Molecular Biology; Chemistry, Multidisciplinary
SC Biochemistry & Molecular Biology; Chemistry
GA GU5CE
UT WOS:000445301800268
PM 30021998
OA Green Published, Green Submitted, gold
DA 2021-10-15
ER

PT J
AU Zhou, J
   Sun, JB
   Xu, XY
   Cheng, ZH
   Zeng, P
   Wang, FQ
   Zhang, Q
AF Zhou, Jun
   Sun, Jiang Bing
   Xu, Xin Yu
   Cheng, Zhao Hui
   Zeng, Ping
   Wang, Feng Qiao
   Zhang, Qiong
TI Application of mixed cloud point extraction for the analysis of six
   flavonoids in Apocynum venetum leaf samples by high performance liquid
   chromatography
SO JOURNAL OF PHARMACEUTICAL AND BIOMEDICAL ANALYSIS
LA English
DT Article
DE Apocynum venetum; Flavonoids; Mixed cloud point extraction; Genapol
   X-080; CTAB
ID ATOMIC-ABSORPTION-SPECTROMETRY; SOLID-PHASE MICROEXTRACTION;
   MICELLE-MEDIATED EXTRACTION; NATURAL-WATERS; PRECONCENTRATION;
   SURFACTANT; SEPARATION; RESIDUES; PLANTS
AB A simple, inexpensive and efficient method based on the mixed cloud point extraction (MCPE) combined with high performance liquid chromatography was developed for the simultaneous separation and determination of six flavonoids (rutin, hyperoside, quercetin-3-O-sophoroside, isoquercitrin, astragalin and quercetin) in Apocynum venetum leaf samples. The non-ionic surfactant Genapol X-080 and cetyl-trimethyl ammonium bromide (CTAB) was chosen as the mixed extracting solvent. Parameters that affect the MCPE processes, such as the content of Genapol X-080 and CTAB, pH, salt content, extraction temperature and time were investigated and optimized. Under the optimized conditions, the calibration curve for six flavonoids were all linear with the correlation coefficients greater than 0.9994. The intra-day and inter-day precision (RSD) were below 8.1% and the limits of detection (LOD) for the six flavonoids were 1.2-5.0 ng mL(-1) (S/N = 3). The proposed method was successfully used to separate and determine the six flavonoids in A. venetum leaf samples. (C) 2015 Elsevier B.V. All rights reserved.
C1 [Zhou, Jun; Cheng, Zhao Hui; Zeng, Ping; Zhang, Qiong] Urumqi Gen Hosp PLA, Dept Pharm, Urumqi 830000, Xinjiang, Peoples R China.
   [Sun, Jiang Bing] 23 Hosp PLA, Dept Clin Lab, Urumqi 830000, Xinjiang, Peoples R China.
   [Xu, Xin Yu] Urumqi Gen Hosp PLA, Dept Tradit Chinese Med, Urumqi 830000, Xinjiang, Peoples R China.
   [Wang, Feng Qiao] Fourth Mil Med Univ, Dept Chem, Xian 710032, Shanxi, Peoples R China.
RP Zhang, Q (corresponding author), Urumqi Gen Hosp PLA, Dept Pharm, Urumqi 830000, Xinjiang, Peoples R China.
EM sjbzj415@163.com
FU National Natural Science Foundation of China (NSFC)National Natural
   Science Foundation of China (NSFC) [21102175]
FX This work was financially supported by the National Natural Science
   Foundation of China (NSFC No. 21102175).
CR Afkhami A, 2007, TALANTA, V71, P1103, DOI 10.1016/j.talanta.2006.06.004
   Barnes BB, 2012, J CHROMATOGR A, V1226, P110, DOI 10.1016/j.chroma.2011.09.056
   Carabias-Martinez R, 2000, J CHROMATOGR A, V902, P251, DOI 10.1016/S0021-9673(00)00837-2
   Chen Long, 2005, Zhongguo Zhong Yao Za Zhi, V30, P1340
   de Wuilloud JCA, 2003, ANALYST, V128, P453, DOI 10.1039/b300862m
   Froschl B, 1997, FRESEN J ANAL CHEM, V357, P743, DOI 10.1007/s002160050241
   Hartmann G, 2013, ANAL CHIM ACTA, V761, P27, DOI 10.1016/j.aca.2012.11.050
   Kolachi NF, 2011, FOOD CHEM TOXICOL, V49, P2548, DOI 10.1016/j.fct.2011.06.065
   Kukusamude C, 2010, TALANTA, V81, P486, DOI 10.1016/j.talanta.2009.12.029
   Lee MH, 2007, FOOD CHEM, V105, P223, DOI 10.1016/j.foodchem.2006.11.009
   Liu B, 2006, J PHARMACEUT BIOMED, V41, P1056, DOI 10.1016/j.jpba.2006.01.034
   Man BKW, 2002, ENVIRON SCI TECHNOL, V36, P3985, DOI 10.1021/es020620v
   Memon A.A., 2013, SEP PURIF TECHNOL, V110, P57
   Paleologos EK, 2005, TRAC-TREND ANAL CHEM, V24, P426, DOI 10.1016/j.trac.2005.01.013
   Romanik G, 2007, J BIOCHEM BIOPH METH, V70, P253, DOI 10.1016/j.jbbm.2006.09.012
   Santalad A, 2009, ANAL BIOANAL CHEM, V394, P1307, DOI 10.1007/s00216-009-2663-6
   Sun C, 2008, ANAL CHIM ACTA, V612, P160, DOI 10.1016/j.aca.2008.02.040
   Sun H.W., 2006, CHEM J INT, V18, P40
   Tian ML, 2009, J CHROMATOGR B, V877, P738, DOI 10.1016/j.jchromb.2009.02.012
   Tigrine-Kordjani N, 2007, ANAL BIOANAL CHEM, V389, P631, DOI 10.1007/s00216-007-1441-6
   Xie WY, 2012, J ETHNOPHARMACOL, V141, P1, DOI 10.1016/j.jep.2012.02.003
   Yan YY, 2014, J CHROMATOGR A, V1368, P1, DOI 10.1016/j.chroma.2014.09.068
   Yu HX, 2004, ANAL CHIM ACTA, V509, P63, DOI 10.1016/j.aca.2003.12.019
   Zhang Qunlin, 2011, Zhongguo Zhong Yao Za Zhi, V36, P589
   Zhou J, 2008, J CHROMATOGR A, V1200, P93, DOI 10.1016/j.chroma.2008.04.070
   Zhu RH, 2014, ASIAN J CHEM, V26, P5058, DOI 10.14233/ajchem.2014.16318
NR 26
TC 24
Z9 30
U1 0
U2 58
PU ELSEVIER SCIENCE BV
PI AMSTERDAM
PA PO BOX 211, 1000 AE AMSTERDAM, NETHERLANDS
SN 0731-7085
EI 1873-264X
J9 J PHARMACEUT BIOMED
JI J. Pharm. Biomed. Anal.
PD MAR 25
PY 2015
VL 107
BP 273
EP 279
DI 10.1016/j.jpba.2015.01.003
PG 7
WC Chemistry, Analytical; Pharmacology & Pharmacy
SC Chemistry; Pharmacology & Pharmacy
GA CD5GV
UT WOS:000351116900036
PM 25625477
DA 2021-10-15
ER

PT J
AU Feleafel, MN
   Mirdad, ZM
AF Feleafel, M. N.
   Mirdad, Z. M.
TI Hazard and Effects of Pollution by Lead on Vegetable Crops
SO JOURNAL OF AGRICULTURAL & ENVIRONMENTAL ETHICS
LA English
DT Article
DE Hazard of lead pollution; Vegetable; Lead uptake; Unsafe; Unethical
   agriculture practices; Remediation
ID NITRATE REDUCTASE-ACTIVITY; HEAVY-METAL CONTAMINATION;
   PHASEOLUS-VULGARIS; WASTE-WATER; TRACE-ELEMENTS; ALLIUM-CEPA;
   NITROGEN-FIXATION; RADISH PLANTS; SOIL; GROWTH
AB Lead (Pb) contamination of the environment is an important human health problem. Children are vulnerable to Pb toxicity; it causes damage to the central nervous system and, in some extreme cases, can cause death. Lead is widespread, especially in the urban environment, and is present in the atmosphere, soil, water and food. Pb tends to accumulate in surface soil because of its low solubility, mobility, and relative freedom from microbial degradation of this element in the soil. Lead is present in soil as a result to weathering and other pedogenic processes acting on the soil parent material; or from pollution arising caused by the anthropogenic activities; such as mining, smelting and waste disposal; or through the adoption of the unsafe and unethical agricultural practices such as using of sewage sludge, and waste water in production of vegetable crops or cultivation of vegetables near highways and industry regions. Lead concentrations are generally higher in the leafy vegetables than the other vegetables. Factors affecting lead uptake included its concentration in the soil, soil pH, soil type, organic matter content, plant species, and unsafe agriculture practices. Generally, as Pb concentration increased; dry matter yields of roots, stems and leaves as well as total yield decreased. The mechanism of growth inhibition by lead involve: a decrease in number of dividing cells, a reduction on chlorophyll synthesis, induced water stress to plants, and decreased NO (3) (-) uptake, reduced nitrate and nitrite reductase activity, a direct effect of lead on protein synthesis, a decrease on the uptake and concentration of nutrients in plants. The strategies to minimize Pb hazard can be represented in: (a) Phytoremediation, through natural plants are able to bio-accumulate Pb in their above-ground parts, which are then harvested for removal such as, using Indian Mustard (Brassica juncea), Ragweed (Ambrosia artemisiifolia), Hemp Dogbane (Apocynum cannabium), or Poplar trees, which sequester lead in its biomass. (b) Good and ethical agricultural practices such as cultivation of vegetables crops as far from busy streets or highways and industry regions as well as nonuse of sewage sludge and waste water in cultivated soils. (c) Increasing the absorptive capacity of the soil by adding organic matter and humic acid. (d) Growing vegetable crops and cultivars with a low potential to accumulate lead, especially in soils exposed to atmospheric pollution. (e) Washing of leafy vegetables by water containing 1 % vinegar or peeling roots, tubers, and some fruits of vegetables before consumption may be an important factor in reducing the lead concentration.
C1 [Feleafel, M. N.; Mirdad, Z. M.] King Abdulaziz Univ, Fac Meteorol Environm & Arid Land Agr, Dept Arid Land Agr, Jeddah 80208, Saudi Arabia.
   [Feleafel, M. N.] Univ Alexandria, Fac Agr, Dept Vegetable Crops, Alexandria, Egypt.
RP Feleafel, MN (corresponding author), King Abdulaziz Univ, Fac Meteorol Environm & Arid Land Agr, Dept Arid Land Agr, Jeddah 80208, Saudi Arabia.
EM most363@gmail.com; zmirdad1@yahoo.com
RI Feleafel, Mostafa/I-7575-2012
CR Abd El-Halaem S. H., 1984, THESIS AIN SHAMS U
   Abd El-Shakour E. A., 1982, THESIS CAIRO U
   Al Jassir MS, 2005, B ENVIRON CONTAM TOX, V75, P1020, DOI 10.1007/s00128-005-0851-4
   Angima S. D., 2008, OREGON STATE U EXTEN, VEC 1616-E
   Antosiewicz Danuta Maria, 1992, Acta Societatis Botanicorum Poloniae, V61, P281, DOI 10.5586/asbp.1992.026
   ANTOSIEWICZ DM, 1993, ENVIRON EXP BOT, V33, P575, DOI 10.1016/0098-8472(93)90032-B
   Arai S, 2002, BRIT J NUTR, V88, pS139, DOI 10.1079/BJN2002678
   BAGHDADY NH, 1984, ACTA AGR SCAND, V34, P345, DOI 10.1080/00015128409435402
   BEHBAHANINIA A., 2008, WORLD ACAD SCI ENG T, V43, P56
   Berti WR, 1996, J ENVIRON QUAL, V25, P1025, DOI 10.2134/jeq1996.00472425002500050014x
   BRACKUP I, 1985, ENVIRON EXP BOT, V25, P145, DOI 10.1016/0098-8472(85)90020-6
   BURZYNSKI M, 1987, ACTA PHYSIOL PLANT, V9, P229
   BURZYNSKI M, 1987, ACTA SOC BOT POL, V56, P271, DOI 10.5586/asbp.1987.026
   BURZYNSKI M, 1985, ACTA SOC BOT POL, V54, P95, DOI 10.5586/asbp.1985.009
   BURZYNSKI M, 1984, ACTA SOC BOT POL, V53, P77, DOI 10.5586/asbp.1984.009
   Cieslinski G., 1993, Acta Horticulturae, P278
   COX W J, 1972, Journal of Environmental Quality, V1, P167, DOI 10.2134/jeq1972.00472425000100020013x
   CZUBA M, 1980, J ENVIRON QUAL, V9, P566, DOI 10.2134/jeq1980.00472425000900040006x
   Davies BE, 1995, LEAD HEAVY METALS SO, P206
   De Nicola F, 2008, ENVIRON POLLUT, V153, P376, DOI 10.1016/j.envpol.2007.08.008
   Drechsel P., 2010, WASTEWATER IRRIGATIO
   El-Koumey B. Y., 1999, J AGR RES, V24, P2087
   El-Sayed E. A., 1993, J AGR RES DEV, V7, P46
   El-Shebiny G. M., 1989, THESIS ALEXANDRIA U
   El-Sikhry E. M., 1985, THESIS AIN SHAMS U
   ELRASHIDI MA, 1979, AGROCHIMICA, V23, P245
   Elsokkary I. H., 1978, Proceedings of the 13th International Colloquium on Atmospheric Pollution 1978, P25
   Farooq M, 2008, PAK J BOT, V40, P2099
   FLEMING GA, 1977, IRISH J AGR RES, V16, P35
   Forstner U., 1983, METAL POLLUTION AQUA
   GUTTENBERGER H, 1989, PHYTON-ANN REI BOT A, V29, P255
   Hamid N, 2010, PAK J BOT, V42, P239
   Hassan S. A., 1994, THESIS AINS SHAMS U
   HEINRICHS H, 1977, J ENVIRON QUAL, V6, P402, DOI 10.2134/jeq1977.00472425000600040014x
   HLUSEK J, 1992, ROST VYROBA, V38, P97
   Jaafarzadeh N., 1996, P 2 NAT WAT SOIL C
   Jain Mamta, 1997, Indian Journal of Plant Physiology, V2, P5
   Jarvis MD, 2002, ENVIRON EXP BOT, V48, P21, DOI 10.1016/S0098-8472(02)00005-9
   Jinadasa KBPN, 1997, J ENVIRON QUAL, V26, P924, DOI 10.2134/jeq1997.00472425002600040002x
   JOHN M K, 1972, Journal of Environmental Quality, V1, P169, DOI 10.2134/jeq1972.00472425000100020014x
   JONES LHP, 1973, PLANT SOIL, V38, P605, DOI 10.1007/BF00010700
   Kabata-Pendias A., 1992, Trace elements in soils and plants.
   Kachenko A, 2006, WATER AIR SOIL POLL, V169, P101, DOI 10.1007/s11270-006-2027-1
   Khairiah J., 2004, Pakistan Journal of Biological Sciences, V7, P1438, DOI 10.3923/pjbs.2004.1438.1442
   KHAN DH, 1983, PLANT SOIL, V70, P335, DOI 10.1007/BF02374890
   KHAN S, 1983, PLANT SOIL, V74, P387, DOI 10.1007/BF02181356
   Kim B. Y., 1988, J KOREAN SOC SOIL SC, V21, P426
   Krzeslowska M, 1996, BIOL PLANTARUM, V38, P253, DOI 10.1007/BF02873855
   KUMAR G, 1993, WATER AIR SOIL POLL, V66, P163, DOI 10.1007/BF00477067
   Kupper H, 2017, METAL IONS LIFE SCI, V17, P491, DOI 10.1515/9783110434330-015
   Lacatusu R, 2008, CARPATH J EARTH ENV, V3, P115
   Lehoczky E., 1998, Agrokemia es Talajtan, V47, P229
   Leschber R., 1985, INT C HEAV MET ENV A, V1, P576
   LIU DH, 1994, ENVIRON POLLUT, V86, P1, DOI 10.1016/0269-7491(94)90002-7
   Malavolta E., 1994, FERTILIZANTES SEU IM, P40
   Mapanda F, 2005, AGR ECOSYST ENVIRON, V107, P151, DOI 10.1016/j.agee.2004.11.005
   McBride MB, 2003, ADV ENVIRON RES, V8, P5, DOI 10.1016/S1093-0191(02)00141-7
   Meagher RB, 2000, CURR OPIN PLANT BIOL, V3, P153, DOI 10.1016/S1369-5266(99)00054-0
   Mengle K., 1980, PRINCIPLES PLANT NUT
   Mensah E., 2008, INT J AGR RES, V3, P243, DOI DOI 10.3923/ijar.2008.243.251
   MERAKCHIISKA M, 1976, DOKL BOLG AKAD NAUK, V29, P1819
   Merakchiiska N., 1983, FIZIOL RAST, V9, P48
   MERRY RH, 1986, PLANT SOIL, V95, P255, DOI 10.1007/BF02375077
   Michalak E, 1998, PLANT SOIL, V199, P251, DOI 10.1023/A:1004321331708
   Muchuweti A, 2006, AGR ECOSYST ENVIRON, V112, P41, DOI 10.1016/j.agee.2005.04.028
   Munday V., 1975, Dissertation Abstracts International, B, V36, P27
   NASRALLA MM, 1985, AGR ECOSYST ENVIRON, V13, P73, DOI 10.1016/0167-8809(85)90102-1
   NICKLOW CW, 1983, J AM SOC HORTIC SCI, V108, P193
   PAIVOKE A, 1983, ANN BOT FENN, V20, P297
   PATEL PM, 1977, COMMUN SOIL SCI PLAN, V8, P733, DOI 10.1080/00103627709366767
   Patra M, 2004, ENVIRON EXP BOT, V52, P199, DOI 10.1016/j.envexpbot.2004.02.009
   POSKUTA JW, 1987, ACTA SOC BOT POL, V56, P127, DOI 10.5586/asbp.1987.014
   PRASAD DDK, 1989, BIOCHEM INT, V19, P1403
   PRASAD DDK, 1987, PHYTOCHEMISTRY, V26, P881, DOI 10.1016/S0031-9422(00)82310-9
   Rabie F. H., 1999, B ENV RES, V2, P11
   Radwan MA, 2006, FOOD CHEM TOXICOL, V44, P1273, DOI 10.1016/j.fct.2006.02.004
   Ramadan M. A., 1995, THESIS CAIRO U EGYPT
   Rashed I. F., 1995, Egyptian Journal of Soil Science, V35, P239
   Raskin Ilya, 1994, Current Opinion in Biotechnology, V5, P285, DOI 10.1016/0958-1669(94)90030-2
   Sabnis D. D., 1969, PLANT PHYSIOL, V44, P63
   SALIM R, 1992, J ENVIRON SCI HEAL A, VA27, P1739, DOI 10.1080/10934529209375823
   Sengar RS, 1996, BIOL PLANTARUM, V38, P459, DOI 10.1007/BF02896681
   Sharma RK, 2006, B ENVIRON CONTAM TOX, V77, P312, DOI 10.1007/s00128-006-1065-0
   Sharma RK, 2008, ENVIRON MONIT ASSESS, V142, P269, DOI 10.1007/s10661-007-9924-7
   Sharma RK, 2008, ENVIRON POLLUT, V154, P254, DOI 10.1016/j.envpol.2007.10.010
   Sharma RK, 2007, ECOTOX ENVIRON SAFE, V66, P258, DOI 10.1016/j.ecoenv.2005.11.007
   Sharma RK, 2009, FOOD CHEM TOXICOL, V47, P583, DOI 10.1016/j.fct.2008.12.016
   Singh A, 2010, TROP ECOL, V51, P375
   Singh KP, 2004, CHEMOSPHERE, V55, P227, DOI 10.1016/j.chemosphere.2003.10.050
   Singh RP, 1998, BIOL PLANTARUM, V40, P399, DOI 10.1023/A:1001155431519
   Singh RP, 2003, CHEMOSPHERE, V52, P1245, DOI 10.1016/S0045-6535(03)00318-7
   Singh S, 2006, ENVIRON MONIT ASSESS, V120, P79, DOI 10.1007/s10661-005-9050-3
   SINHA SK, 1988, ACTA SOC BOT POL, V57, P457, DOI 10.5586/asbp.1988.043
   Sorial M. E., 2001, J PEST CONTROL ENV S, V9, P161
   STEFANOV K, 1992, PHYTOCHEMISTRY, V31, P3745, DOI 10.1016/S0031-9422(00)97520-4
   STEFANOV KL, 1995, BIOL PLANTARUM, V37, P251, DOI 10.1007/BF02913222
   Suruchi, 2011, Research Journal of Environmental Toxicology, V5, P162, DOI 10.3923/rjet.2011.162.179
   Tavares T. M., 1992, QUIM NOVA, V15, P147
   TAYLOR RW, 1981, PLANT SOIL, V62, P147, DOI 10.1007/BF02205035
   Thornton I., 1984, P 13 ANN C
   TOMASEVIC M, 1991, PERIOD BIOL, V93, P337
   Tung G, 1996, ENVIRON TOXICOL CHEM, V15, P906, DOI [10.1897/1551-5028(1996)015&lt;0906:HDOLIP&gt;2.3.CO;2, 10.1002/etc.5620150612]
   Vassil AD, 1998, PLANT PHYSIOL, V117, P447, DOI 10.1104/pp.117.2.447
   WAGATSUMA T, 1985, Journal of the Yamagata Agriculture and Forestry Society, P65
   Warren H. V., 1987, BIOGEOCHEMICAL PROSP, P395
   Watanabe T., 1972, Bulletin, Agricultural Chemical Inspection Station, P105
   Weigert P, 1991, METALS THEIR COMPOUN, P449
   Whatmuff MS, 2002, AUST J SOIL RES, V40, P1041, DOI 10.1071/SR99066
   WIERZBICKA M, 1989, ENVIRON EXP BOT, V29, P123, DOI 10.1016/0098-8472(89)90044-0
   Wierzbicka M, 1999, ENVIRON POLLUT, V104, P41, DOI 10.1016/S0269-7491(98)00156-0
   WIERZBICKA M, 1994, ENVIRON EXP BOT, V34, P173, DOI 10.1016/0098-8472(94)90036-1
   WOZNY A, 1991, BIOL PLANTARUM, V33, P32, DOI 10.1007/BF02873785
   XIAN XF, 1989, ENVIRON POLLUT, V57, P127, DOI 10.1016/0269-7491(89)90005-5
   XIAN XF, 1989, WATER AIR SOIL POLL, V45, P265, DOI 10.1007/BF00283457
   Xiong ZT, 2006, ENVIRON TOXICOL, V21, P147, DOI 10.1002/tox.20167
   Yousary M., 1977, Egyptian Journal of Soil Science, V17, P115
   Yusuf K. A., 2006, Pakistan Journal of Scientific and Industrial Research, V49, P88
   Zaman MS, 1998, B ENVIRON CONTAM TOX, V61, P44, DOI 10.1007/s001289900727
   Zhu YG, 2004, ENVIRON INT, V30, P351, DOI 10.1016/j.envint.2003.07.001
NR 119
TC 24
Z9 27
U1 3
U2 254
PU SPRINGER
PI DORDRECHT
PA VAN GODEWIJCKSTRAAT 30, 3311 GZ DORDRECHT, NETHERLANDS
SN 1187-7863
EI 1573-322X
J9 J AGR ENVIRON ETHIC
JI J. Agric. Environ. Ethics
PD JUN
PY 2013
VL 26
IS 3
BP 547
EP 567
DI 10.1007/s10806-012-9403-1
PG 21
WC Agriculture, Multidisciplinary; Ethics; Environmental Sciences; History
   & Philosophy Of Science
SC Agriculture; Social Sciences - Other Topics; Environmental Sciences &
   Ecology; History & Philosophy of Science
GA 157HT
UT WOS:000319887800003
DA 2021-10-15
ER

PT J
AU Cahill, JF
   Castelli, JP
   Casper, BB
AF Cahill, JF
   Castelli, JP
   Casper, BB
TI Separate effects of human visitation and touch on plant growth and
   herbivory in an old-field community
SO AMERICAN JOURNAL OF BOTANY
LA English
DT Article
DE experimental methods; herbivory uncertainty principle; old-field;
   thigmomorphogenesis; visitation effect
ID BELOW-GROUND COMPETITION; SOUTHWESTERN CORN-BORER; MECHANICAL
   PERTURBATION; INSECT HERBIVORY; NEST PREDATION; SURVIVAL; RESPONSES;
   BIOMASS; CAPTURE; WIND
AB Although animal scientists have long been aware that methods used to measure an experimental system can affect the subject of measurements similar confounding effects of commonly used field methods have only recently been acknowledged by plant ecologists. Here we demonstrate significant effects of weekly visitation (walking up to a focal plant) and handling (taking morphological measures) on plant growth and herbivory in an old-field community. Of the three species examined, Apocynum cannabinum. was the most severely affected by our treatments. For Apocynum, weekly visitations resulted in a positive relationship between initial and final size, which did not occur in the unvisited plants. Visitation also increased leaf herbivory, resulting in a reduced leaf:stem biomass ratio. Handling the plants nearly doubled the proportion of individuals with a stem borer emergence hole. Growth of the other species in this study, Potentilla recta and Erigeron philadelphicus, was altered by either visitation, or visitation plus handling. Visiting plants in order to observe them and touching them as one would when making morphological measurements can have important biological consequences. We suggest that plant ecologists treat repeated entry into a natural system as a research method, subject to the same scrutiny and justification as all other experimental methods.
C1 Univ Alberta, Dept Biol Sci, Edmonton, AB T6G 2E9, Canada.
   Univ Penn, Dept Biol, Philadelphia, PA 19104 USA.
RP Cahill, JF (corresponding author), Univ Alberta, Dept Biol Sci, Edmonton, AB T6G 2E9, Canada.
RI Cahill, James F/B-6147-2015
OI Cahill, James F/0000-0002-4110-1516
CR Baldwin I.T., 1997, INDUCED RESPONSES HE
   Bolter CJ, 1997, J CHEM ECOL, V23, P1003, DOI 10.1023/B:JOEC.0000006385.70652.5e
   Bown AW, 2000, CAN J BOT, V78, P119, DOI 10.1139/cjb-78-1-119
   Cahill JF, 1999, ECOLOGY, V80, P466, DOI 10.1890/0012-9658(1999)080[0466:FEOIBA]2.0.CO;2
   Cahill JF, 2001, ECOLOGY, V82, P307, DOI 10.1890/0012-9658(2001)082[0307:THUPVP]2.0.CO;2
   Cahill JF, 2000, OIKOS, V90, P311, DOI 10.1034/j.1600-0706.2000.900211.x
   Casper BB, 1998, NEW PHYTOL, V140, P231, DOI 10.1046/j.1469-8137.1998.00271.x
   Cipollini DF, 1998, AM J BOT, V85, P1586, DOI 10.2307/2446485
   Cipollini DF, 1999, INT J PLANT SCI, V160, P735, DOI 10.1086/314164
   Cipollini DF, 1997, OECOLOGIA, V111, P84, DOI 10.1007/s004420050211
   COHEN JA, 1983, J CHEM ECOL, V9, P521, DOI 10.1007/BF00990224
   Coutand C, 2000, J EXP BOT, V51, P1813, DOI 10.1093/jexbot/51.352.1813
   Cox RR, 1998, J FIELD ORNITHOL, V69, P276
   Dobler S, 1998, CHEMOECOLOGY, V8, P111, DOI 10.1007/s000490050015
   FORBES WTM, 1954, LEPIDOPTERA NEW YO 3
   Goodman AM, 1998, ANN BOT-LONDON, V82, P347, DOI 10.1006/anbo.1998.0693
   GOSS MJ, 1977, J EXP BOT, V28, P96, DOI 10.1093/jxb/28.1.96
   HEDIN PA, 1993, J CHEM ECOL, V19, P301, DOI 10.1007/BF00993697
   HEDIN PA, 1984, J AGR FOOD CHEM, V32, P262, DOI 10.1021/jf00122a022
   Heisenberg W., 1927, Zeitschrift fur Physik, V43, P172, DOI 10.1007/BF01397280
   Jackson RV, 1999, OIKOS, V87, P561, DOI 10.2307/3546820
   Jaffe MJ, 2002, AM J BOT, V89, P375, DOI 10.3732/ajb.89.3.375
   JAFFE MJ, 1993, PLANT GROWTH REGUL, V12, P313, DOI 10.1007/BF00027213
   Kessler A, 2001, SCIENCE, V291, P2141, DOI 10.1126/science.291.5511.2141
   Klaring HP, 1999, SCI HORTIC-AMSTERDAM, V81, P369, DOI 10.1016/S0304-4238(99)00022-9
   LITTEL RC, 1996, SAS SYSTEM MIXED MOD
   MACIVOR LH, 1990, J WILDLIFE MANAGE, V54, P443, DOI 10.2307/3809656
   MAJOR RE, 1990, IBIS, V132, P608, DOI 10.1111/j.1474-919X.1990.tb00285.x
   MALLET J, 1987, J ANIM ECOL, V56, P377, DOI 10.2307/5054
   Mauch F, 1997, PLANT PHYSIOL, V114, P1561, DOI 10.1104/pp.114.4.1561
   Niklas K. J., 1992, PLANT BIOMECHANICS E
   Niklas KJ, 1998, ANN BOT-LONDON, V82, P147, DOI 10.1006/anbo.1998.0658
   Pare PW, 1997, PLANT PHYSIOL, V114, P1161, DOI 10.1104/pp.114.4.1161
   Pietsch GS, 1999, J WILDLIFE DIS, V35, P735, DOI 10.7589/0090-3558-35.4.735
   Place NJ, 2000, J COMP PHYSIOL B, V170, P245, DOI 10.1007/s003600050282
   Preston CA, 2001, BIOCHEM SYST ECOL, V29, P1007, DOI 10.1016/S0305-1978(01)00047-3
   Pruyn ML, 2000, TREE PHYSIOL, V20, P535
   ROESE USR, 1996, PLANT PHYSIOL, V111, P487
   SAS INSTITUTE, 1999, SAS SYST WIND
   Schwinning S, 1998, OECOLOGIA, V113, P447, DOI 10.1007/s004420050397
   Sedinger JS, 1997, J WILDLIFE MANAGE, V61, P782, DOI 10.2307/3802185
   SINGER MC, 1981, ECOL ENTOMOL, V6, P215, DOI 10.1111/j.1365-2311.1981.tb00609.x
   Thellier M, 2000, CR ACAD SCI III-VIE, V323, P81, DOI 10.1016/S0764-4469(00)00108-6
   TURGEON R, 1971, SCIENCE, V174, P961, DOI 10.1126/science.174.4012.961
   WALLIN JE, 1995, T AM FISH SOC, V124, P736, DOI 10.1577/1548-8659(1995)124<0736:IEOSSS>2.3.CO;2
   WEINER J, 1986, OIKOS, V47, P211, DOI 10.2307/3566048
NR 46
TC 24
Z9 24
U1 0
U2 14
PU BOTANICAL SOC AMER INC
PI COLUMBUS
PA OHIO STATE UNIV-DEPT BOTANY, 1735 NEIL AVE, COLUMBUS, OH 43210 USA
SN 0002-9122
J9 AM J BOT
JI Am. J. Bot.
PD SEP
PY 2002
VL 89
IS 9
BP 1401
EP 1409
DI 10.3732/ajb.89.9.1401
PG 9
WC Plant Sciences
SC Plant Sciences
GA 683CY
UT WOS:000183130900004
PM 21665741
OA Bronze
DA 2021-10-15
ER

PT J
AU Liu, J
   Song, Y
   Han, GT
   Han, YH
   Zhang, YY
   Jiang, W
AF Liu, Jing
   Song, Yan
   Han, Guangting
   Han, Yuhui
   Zhang, Yuanyuan
   Jiang, Wei
TI The Dimensional Distribution of Kenaf and Apocynum Fibers
SO JOURNAL OF NATURAL FIBERS
LA English
DT Article
DE Apocynum; diameter; kenaf; length; natural fiber
ID VENETUM FIBERS; MECHANICAL-PROPERTIES; DISCOLORATION; BAST
AB In this research, single fiber cell separation method was studied and optimized. More than 200 fiber cell dimensional sizes of kenaf and apocynum were analyzed. Furthermore, the diameter changes of kenaf fiber cell before and after different degumming treatments were also explored. Results showed that the average length and diameter of kenaf fiber are 2.16 mm and 10.56 mu m, while the average length and diameter of apocynum fiber are 9.04 mm and 7.41 mu m. It was also found that the average diameter of kenaf and apocynum fibers decreased with the degumming process, and the diameter distribution became more even.
C1 [Liu, Jing; Song, Yan; Jiang, Wei] Qingdao Univ, Sch Text & Garment, Qingdao, Shandong, Peoples R China.
   [Liu, Jing; Han, Guangting; Jiang, Wei] Qingdao Univ, State Key Lab Biofibers & Ecotext, Qingdao, Shandong, Peoples R China.
   [Han, Yuhui; Zhang, Yuanyuan] Donghua Univ, Coll Text, Shanghai, Peoples R China.
RP Jiang, W (corresponding author), Qingdao Univ, Qingdao 266071, Peoples R China.
EM weijiangqd@gmail.com
FU Award Funds for Outstanding Middle-Aged and Young Scientists of the
   Shandong Province [ZR2017BEM045]; key research and development program
   of the Shandong Province [2016ZDJS08A04, 2016GSF117008]; Research on
   Application program for Postdoctoral of Qingdao [2016011]
FX This work was supported by the Award Funds for Outstanding Middle-Aged
   and Young Scientists of the Shandong Province [ZR2017BEM045], the key
   research and development program of the Shandong Province [2016ZDJS08A04
   and 2016GSF117008], and the Research on Application program for
   Postdoctoral of Qingdao [2016011].
CR Amel BA, 2013, IND CROP PROD, V46, P117, DOI 10.1016/j.indcrop.2012.12.015
   Gao SC, 2015, BIORESOURCES, V10, P5476
   Han GT, 2008, CARBOHYD POLYM, V72, P652, DOI 10.1016/j.carbpol.2007.10.002
   Jiang W., 2017, J STRUCT ENG, P1
   Jiang W, 2017, SCI REP-UK, V7, DOI 10.1038/s41598-017-01388-x
   Li MH, 2012, FIBER POLYM, V13, P322, DOI 10.1007/s12221-012-0322-6
   Li MH, 2010, FIBER POLYM, V11, P48, DOI 10.1007/s12221-010-0048-2
   Liu Y, 2015, BIORESOURCES, V10, P5607
   Liu Y, 2015, APPL SURF SCI, V331, P353, DOI 10.1016/j.apsusc.2015.01.091
   Ochi S, 2008, MECH MATER, V40, P446, DOI 10.1016/j.mechmat.2007.10.006
   Song Y, 2017, J TEXT I, V108, P1762, DOI 10.1080/00405000.2017.1285200
   Statistics F., 2005, JUT KEN SIS AB COIR, V20
   Thevs N, 2012, J APPL BOT FOOD QUAL, V85, P159
   Wang JH, 2003, TEXT RES J, V73, P339
   Wang LL, 2007, CARBOHYD POLYM, V69, P391, DOI 10.1016/j.carbpol.2006.12.028
   Webber CL, 2002, IND CROP PROD, V16, P81, DOI 10.1016/S0926-6690(02)00011-0
   Yang B, 2014, COMPOS PART B-ENG, V56, P926, DOI 10.1016/j.compositesb.2013.09.022
   Yang FR, 2016, J TEXT I, V107, P1450, DOI 10.1080/00405000.2015.1127550
   Zhang Xiao, 2014, Sheng Wu Gong Cheng Xue Bao, V30, P734
NR 19
TC 23
Z9 24
U1 4
U2 16
PU TAYLOR & FRANCIS INC
PI PHILADELPHIA
PA 530 WALNUT STREET, STE 850, PHILADELPHIA, PA 19106 USA
SN 1544-0478
EI 1544-046X
J9 J NAT FIBERS
JI J. Nat. Fibers
PD MAY 3
PY 2020
VL 17
IS 5
BP 738
EP 744
DI 10.1080/15440478.2018.1532857
PG 7
WC Materials Science, Textiles
SC Materials Science
GA KY5YT
UT WOS:000522649800010
DA 2021-10-15
ER

PT J
AU Martins, J
   Brijesh, S
AF Martins, Jeanette
   Brijesh, S.
TI Phytochemistry and pharmacology of anti-depressant medicinal plants: A
   review
SO BIOMEDICINE & PHARMACOTHERAPY
LA English
DT Review
DE Depression; Medicinal plants; Serotonin; TST; FST; MAO; Antidepressant
ID ANTIDEPRESSANT-LIKE ACTIVITY; FORCED SWIMMING TEST; WORKING-MEMORY
   PERFORMANCE; APOCYNUM-VENETUM LEAVES; TAIL SUSPENSION TEST;
   SCHINUS-MOLLE L.; MONOAMINE-OXIDASE; HYDROALCOHOLIC EXTRACT; ETHANOLIC
   EXTRACT; NEUROTROPHIC FACTOR
AB Stress renders an individual to experience mental pressure and exhaustion which brings about feelings of anxiety, depression, anger and/or other negative emotions. Depression affects a person's state of mind, behaviour, health and is often associated with suicide. The use of anti-depressant drugs as therapeutic agents is associated with symptoms such as, delayed onset of action, side-effects, drug-drug and dietary interactions, sexual dysfunction, cardiac toxicity, etc. Thus, there is need to target these issues and improve current treatment options. Medicinal plants have long been used in discovering novel treatment strategies and compounds with promising roles in treating various disease conditions. There has been an increase, worldwide, in the use of medicinal plants and herbs for developing nutraceuticals for treatment of depression and other psychiatric disorders. Medicinal plants in their natural forms are valuable as they are rich in various phytochemical compounds. These phytochemical compounds have pharmacological roles in treating various diseases conditions; apart from being widely available in nature and commercially beneficial. The phytochemical compounds in plants are constantly being explored through various experimental studies to determine the molecular basis of how medicinal plants work in relation to drugs and diseases and to develop neutraceuticals for improving conditions. This review summarizes 110 medicinal plants and their phytochemical constituents that have been shown to possess antidepressant activity. This review also highlights the various mechanisms of anti-depressant action of some of these plants and their plant parts like roots, stem, leaves, flowers, fruit or whole plant; phytochemical compounds showing anti-depressant activity such flavanoids, steroids, saponins, sugars, lectins, alkaloids, etc.; and various anti-depressant screening models used such as tail suspension test, forced swim test, chronic unpredictable stress test, sucrose preference test, monoamine oxidase inhibition assay, learned helplessness test, open field test, hole board test, etc. However, mechanistic evaluation of many of these plants still needs to be investigated and explored.
C1 [Martins, Jeanette; Brijesh, S.] NMIMS Deemed To Be Univ, Sunandan Divatia Sch Sci, 3rd Floor,Bhaidas Sabhagriha Bldg, Bombay 400056, Maharashtra, India.
RP Brijesh, S (corresponding author), NMIMS Deemed To Be Univ, Sunandan Divatia Sch Sci, 3rd Floor,Bhaidas Sabhagriha Bldg, Bombay 400056, Maharashtra, India.
EM jeanette.martins28@gmail.com; brijeshsuku@gmail.com
RI Cioanca, Oana/E-2127-2014; Sukumaran, Brijesh/B-8003-2016; ,
   Brijesh/O-7586-2019
OI Cioanca, Oana/0000-0001-9173-4832; Sukumaran,
   Brijesh/0000-0002-5948-7082; , Brijesh/0000-0002-5948-7082
CR Abbas G, 2013, PHYTOTHER RES, V27, P39, DOI 10.1002/ptr.4674
   Adebiyi RA, 2006, J ETHNOPHARMACOL, V107, P234, DOI 10.1016/j.jep.2006.03.017
   Ahangar N., 2011, PHARMACOLOGYONLINE, V1, P825, DOI DOI 10.4314/AJB.V8I24.68818
   Al-Tubuly RA, 2008, LIBYAN J MED, V3, P78, DOI 10.4176/080101
   Ali BH, 1998, PHARMACOL BIOCHEM BE, V59, P671, DOI 10.1016/S0091-3057(97)00464-4
   Ali BH, 1998, PHARMACOL BIOCHEM BE, V59, P547, DOI 10.1016/S0091-3057(97)00470-X
   Almeida RN, 1998, J ETHNOPHARMACOL, V63, P247, DOI 10.1016/S0378-8741(98)00086-5
   American Psychiatric Association, DIAGN STAT MAN MENT, V2013, P155
   Anand S., 2011, STUDY ANTIDEPRESSANT
   Aragao GF, 2006, PHARMACOL BIOCHEM BE, V85, P827, DOI 10.1016/j.pbb.2006.11.019
   ARNSTEN AFT, 1985, SCIENCE, V230, P1273, DOI 10.1126/science.2999977
   Barauna SC, 2006, PHARMACOL BIOCHEM BE, V85, P160, DOI 10.1016/j.pbb.2006.07.030
   Baum SS, 1998, PROG NEURO-PSYCHOPH, V22, P1105, DOI 10.1016/S0278-5846(98)00062-1
   Bech Per, 2006, Dialogues Clin Neurosci, V8, P207
   Bevilacqua L, 2013, PHILOS T R SOC B, V368, DOI 10.1098/rstb.2012.0380
   Bhagwagar Z, 2004, MOL PSYCHIATR, V9, P386, DOI 10.1038/sj.mp.4001401
   Bhattacharya SK, 2000, PHYTOMEDICINE, V7, P463, DOI 10.1016/S0944-7113(00)80030-6
   Bhattamisra SK, 2008, J ETHNOPHARMACOL, V117, P51, DOI 10.1016/j.jep.2008.01.012
   Birnbaum S, 1999, BIOL PSYCHIAT, V46, P1266, DOI 10.1016/S0006-3223(99)00138-9
   Biswas U. K., 2012, Journal of Global Trends in Pharmaceutical Sciences, V3, P585
   Boldrini M, 2008, J PSYCHIATR RES, V42, P433, DOI 10.1016/j.jpsychires.2007.05.004
   Braida D, 2009, BRIT J PHARMACOL, V157, P844, DOI 10.1111/j.1476-5381.2009.00230.x
   Burdette JE, 2003, J AGR FOOD CHEM, V51, P5661, DOI 10.1021/jf034264r
   Butterweck V, 2001, BIOL PHARM BULL, V24, P848, DOI 10.1248/bpb.24.848
   CAI JX, 1993, BRAIN RES, V614, P191
   Campos AR, 2005, PHYTOTHER RES, V19, P441, DOI 10.1002/ptr.1471
   Campos MM, 2005, PSYCHOPHARMACOLOGY, V182, P45, DOI 10.1007/s00213-005-0052-1
   Carbajal D, 2009, PHARMACOL BIOCHEM BE, V92, P465, DOI 10.1016/j.pbb.2009.01.008
   Carpenter LL, 1999, J CLIN PSYCHIAT, V60, P45, DOI 10.4088/JCP.v60n0110
   Centuriao FB, 2014, PHARM BIOL, V52, P105, DOI 10.3109/13880209.2013.816970
   Cervo L, 2002, PSYCHOPHARMACOLOGY, V164, P423, DOI 10.1007/s00213-002-1229-5
   Chatterjee M, 2011, PHARM BIOL, V49, P477, DOI 10.3109/13880209.2010.523832
   Chen PJ, 2009, AM J CHINESE MED, V37, P1113, DOI 10.1142/S0192415X09007533
   Chen Yao, 2005, Zhong Yao Cai, V28, P492
   Chen Yao, 2003, Zhong Yao Cai, V26, P870
   Cheng MC, 2006, J NAT PROD, V69, P1305, DOI 10.1021/np060207r
   Chenu F, 2008, J PSYCHIATR NEUROSCI, V33, P541
   Chilmonczyk Z, 2015, INT J MOL SCI, V16, P18474, DOI 10.3390/ijms160818474
   Chourbaji S, 2008, PHARMACOL RES, V58, P302, DOI 10.1016/j.phrs.2008.09.002
   Chowdhury B., 2011, PHARM ONLINE, V2, P405
   Christopher W., 1994, J PSYCHIAT, V12
   Conductier G, 2006, EUR J NEUROSCI, V24, P1053, DOI 10.1111/j.1460-9568.2006.04943.x
   Cragg GM, 1997, J NAT PROD, V60, P52, DOI 10.1021/np9604893
   Cremers TIFH, 2004, NEUROPSYCHOPHARMACOL, V29, P1782, DOI 10.1038/sj.npp.1300474
   Cui Chengbin, 1995, Zhongguo Zhongyao Zazhi, V20, P36
   Cuijpers P, 2010, CLIN PSYCHOL REV, V30, P51, DOI 10.1016/j.cpr.2009.09.003
   DAQUILA PS, 1994, EUR J PHARMACOL, V262, P107, DOI 10.1016/0014-2999(94)90033-7
   Dar A, 2000, PHARMACOL BIOCHEM BE, V65, P1, DOI 10.1016/S0091-3057(99)00179-3
   Dar A, 1997, PHYTOMEDICINE, V4, P41, DOI 10.1016/S0944-7113(97)80026-8
   David-Ferdon C, 2008, J CLIN CHILD ADOLESC, V37, P62, DOI 10.1080/15374410701817865
   Deepa B., 2013, International Journal of Research in Ayurveda and Pharmacy (IJRAP), V4, P101
   Dhanarasu S, 2013, ASIAN J PHYTOMED CLI, V1, P123
   Dhingra D, 2006, J MED FOOD, V9, P84, DOI 10.1089/jmf.2006.9.84
   Dhingra D, 2006, PROG NEURO-PSYCHOPH, V30, P449, DOI 10.1016/j.pnpbp.2005.11.019
   Dhingra D, 2008, INDIAN J PHARM SCI, V70, P761, DOI 10.4103/0250-474X.49118
   Dhingra D, 2007, PHARM ONLINE, V3, P133
   Dhingra D., 2011, CNS NEUROSCI THER, P1
   Dhingra D, 2007, PHARM ONLINE, V1, P262
   Dhingra D, 2008, INDIAN J EXP BIOL, V46, P212
   Dhingra D, 2012, J PHARMACOL PHARMACO, V3, P60, DOI 10.4103/0976-500X.92521
   Dinan TG, 1999, BRIT MED J, V318, P826, DOI 10.1136/bmj.318.7187.826
   Dougherty LR, 2016, PSYCHOL MED, V46, P1103, DOI 10.1017/S0033291715002809
   Duke J. A., 1993, MED PLANTS PHARM IND, P664
   Duman RS, 2001, NEUROPSYCHOPHARMACOL, V25, P836, DOI 10.1016/S0893-133X(01)00358-X
   Edmondson DE, 2004, CURR MED CHEM, V11, P1983, DOI 10.2174/0929867043364784
   Ettehadi H., 2013, J BEHAV BRAIN SCI, V3, DOI DOI 10.4236/JBBS.2013.33031
   Fajemiroye JO, 2016, FUND CLIN PHARMACOL, V30, P198, DOI 10.1111/fcp.12186
   Fan Zi-Zhou, 2012, Yao Xue Xue Bao, V47, P1612
   Felipe FCB, 2007, PHYTOMEDICINE, V14, P605, DOI 10.1016/j.phymed.2006.12.015
   FINLAY JM, 1995, NEUROSCIENCE, V64, P619, DOI 10.1016/0306-4522(94)00331-X
   Freitas AE, 2013, J ETHNOPHARMACOL, V145, P737, DOI 10.1016/j.jep.2012.11.040
   Gabriela GC, 2012, AM J CHINESE MED, V40, P753, DOI 10.1142/S0192415X12500565
   Gadaga LL, 2011, HUM EXP TOXICOL, V30, P972, DOI 10.1177/0960327110384524
   Galdino PM, 2009, J ETHNOPHARMACOL, V124, P581, DOI 10.1016/j.jep.2009.05.001
   Gambarana C, 2001, PHARMACOPSYCHIATRY, V34, pS42, DOI 10.1055/s-2001-15515
   Gaur V., 2012, BIOMED AGING PATHOL, V2, P121
   Girish C., 2016, INT J BASIC CLIN PHA, V3, P914
   Goldstein LE, 1996, J NEUROSCI, V16, P4787
   Goulart YCF, 2007, PHARM BIOL, V45, P169, DOI 10.1080/13880200701212981
   GOZLAN H, 1983, NATURE, V305, P140, DOI 10.1038/305140a0
   Guadarrama-Cruz G, 2008, J ETHNOPHARMACOL, V120, P277, DOI 10.1016/j.jep.2008.08.013
   Gupta V, 2010, DUNCAN ASIAN J PHARM, V3, P98
   Hadizadeh, 2007, PHARM ONLINE, V2, P367
   Han XH, 2007, ARCH PHARM RES, V30, P13, DOI 10.1007/BF02977772
   Hattesohl M, 2008, PHYTOMEDICINE, V15, P2, DOI 10.1016/j.phymed.2007.11.027
   Hawiset T., 2011, American Journal of Applied Sciences, V8, P695, DOI 10.3844/ajassp.2011.695.702
   Hazra S, 2012, DRUG DISCOV, V2, P8
   Hellion-Ibarrola MC, 2008, PHYTOMEDICINE, V15, P478, DOI 10.1016/j.phymed.2007.11.018
   Herrera-Ruiz M, 2006, PHYTOMEDICINE, V13, P23, DOI 10.1016/j.phymed.2005.03.003
   Hosseinzadeh H, 2004, ACTA HORTIC, P435, DOI 10.17660/ActaHortic.2004.650.54
   Hritcu L, 2012, PHYTOMEDICINE, V19, P529, DOI 10.1016/j.phymed.2012.02.002
   Hu Y, 2011, J PHARM PHARMACOL, V63, P869, DOI 10.1111/j.2042-7158.2011.01281.x
   Hu Y, 2010, PHARM BIOL, V48, P794, DOI 10.3109/13880200903280034
   Idayu NF, 2011, PHYTOMEDICINE, V18, P402, DOI 10.1016/j.phymed.2010.08.011
   Ishola I.O., 2013, DRUG RES STUTTG, V64, P368
   Ito N, 2008, BIOL PHARM BULL, V31, P1376, DOI 10.1248/bpb.31.1376
   Ittiyavirah S.P., 2013, J PHARMACOGN PHYTOTH, V5, P101
   Jain NN, 2003, PHARMACOL BIOCHEM BE, V75, P529, DOI 10.1016/S0091-3057(03)00130-8
   Jin ZL, 2012, PHARMACOL BIOCHEM BE, V100, P431, DOI 10.1016/j.pbb.2011.10.001
   Jones F., 2001, STRESS MYTH THEORY R
   Kageyama A, 2012, FOOD SCI TECHNOL RES, V18, P473, DOI 10.3136/fstr.18.473
   Kalgutkar AS, 2001, CHEM RES TOXICOL, V14, P1139, DOI 10.1021/tx010073b
   Karkada Gloria, 2012, J Nat Sci Biol Med, V3, P125, DOI 10.4103/0976-9668.101879
   Kim JH, 2007, PHARMACOL BIOCHEM BE, V87, P41, DOI 10.1016/j.pbb.2007.03.018
   Kimura Y, 2004, J ETHNOPHARMACOL, V95, P447, DOI 10.1016/j.jep.2004.08.027
   Kwon S, 2010, PROG NEURO-PSYCHOPH, V34, P265, DOI 10.1016/j.pnpbp.2009.11.015
   Lee SA, 2005, CHEM PHARM BULL, V53, P832, DOI 10.1248/cpb.53.832
   Lee SA, 2008, ARCH PHARM RES, V31, P679, DOI 10.1007/s12272-001-1212-7
   Teixeira CPL, 2013, FUND CLIN PHARMACOL, V27, P129, DOI [10.1, 10.1111/j.1472-8206.2011.00973.x]
   Lemonde S, 2003, J NEUROSCI, V23, P8788
   Li M, 2001, Zhong Yao Cai, V24, P40
   Li M., 2004, ACAD J GUANGDONG COL, V20, P141
   Li Y, 2015, BEHAV BRAIN RES, V279, P100, DOI 10.1016/j.bbr.2014.11.016
   Liao JC, 2013, BMC COMPLEM ALTERN M, V13, DOI 10.1186/1472-6882-13-299
   Liu XG, 2012, FITOTERAPIA, V83, P599, DOI 10.1016/j.fitote.2012.01.004
   Machado DG, 2012, PHARMACOL BIOCHEM BE, V103, P204, DOI 10.1016/j.pbb.2012.08.016
   Machado DG, 2008, EUR J PHARMACOL, V587, P163, DOI 10.1016/j.ejphar.2008.03.021
   Machado DG, 2007, PROG NEURO-PSYCHOPH, V31, P421, DOI 10.1016/j.pnpbp.2006.11.004
   Machado DG, 2013, FOOD CHEM, V136, P999, DOI 10.1016/j.foodchem.2012.09.028
   Maeda H, 1997, LIFE SCI, V61, P2435, DOI 10.1016/S0024-3205(97)00978-8
   Mahmoudi M, 2009, AFR J BIOTECHNOL, V8, P7170
   Maity T, 2011, Nepal Med Coll J, V13, P250
   Maleki S. A., 2013, CHIN J INTEGR MED, V19, P153
   Mannucci C, 2012, PHYTOMEDICINE, V19, P1117, DOI 10.1016/j.phymed.2012.07.001
   Mao QQ, 2008, J ETHNOPHARMACOL, V119, P272, DOI 10.1016/j.jep.2008.07.008
   Mao QQ, 2008, PHYTOTHER RES, V22, P1496, DOI 10.1002/ptr.2519
   Marmat A., 2013, International Journal of Pharmaceutical Innovations (IJPI), V3, P99
   Martins J. V. C., 2006, Indian Journal of Pharmacology, V38, P427
   Martins J. V. C., 2004, HLTH SCI, V26, P365
   McGaugh JL, 1996, P NATL ACAD SCI USA, V93, P13508, DOI 10.1073/pnas.93.24.13508
   Mendonca-Netto S, 2008, REV BRAS FARMACOGN, V18, P165, DOI 10.1590/S0102-695X2008000200004
   Meneses A, 1999, NEUROSCI BIOBEHAV R, V23, P1111, DOI 10.1016/S0149-7634(99)00067-6
   Messaoudi M, 2008, NUTR NEUROSCI, V11, P269, DOI 10.1179/147683008X344165
   Moinuddin G, 2012, AVICENNA J PHYTOMEDI, V2, P72
   Molina M, 1999, PHYTOMEDICINE, V6, P319, DOI 10.1016/S0944-7113(99)80052-X
   Mora S, 2006, J ETHNOPHARMACOL, V106, P76, DOI 10.1016/j.jep.2005.12.004
   Mora S, 2005, PHARMACOL BIOCHEM BE, V82, P373, DOI 10.1016/j.pbb.2005.09.007
   Mora S, 2005, J ETHNOPHARMACOL, V97, P191, DOI 10.1016/j.jep.2004.10.028
   Mork A, 2012, J PHARMACOL EXP THER, V340, P666, DOI 10.1124/jpet.111.189068
   Morteza-Semnani K, 2007, PHARM BIOL, V45, P464, DOI 10.1080/13880200701389177
   Mukhtar E. J. A., 2013, MED J BABYLON, V10, P803
   Nakazawa T, 2003, J PHARM PHARMACOL, V55, P1583, DOI 10.1211/0022357022188
   Nakazawa T, 2003, BIOL PHARM BULL, V26, P474, DOI 10.1248/bpb.26.474
   Nehlig A, 2013, BRIT J CLIN PHARMACO, V75, P716, DOI 10.1111/j.1365-2125.2012.04378.x
   Newman DJ, 2003, J NAT PROD, V66, P1022, DOI 10.1021/np030096l
   Nielsen ND, 2004, J ETHNOPHARMACOL, V94, P159, DOI 10.1016/j.jep.2004.05.013
   Octobone F. J., 2007, INDIAN J PHARM, V39, P75
   OHara MW, 1996, INT REV PSYCHIATR, V8, P37, DOI 10.3109/09540269609037816
   OSHIMA Y, 1995, CHEM PHARM BULL, V43, P169, DOI 10.1248/cpb.43.169
   Otobone FJ, 2007, PHYTOTHER RES, V21, P531, DOI 10.1002/ptr.2089
   Overstreet DH, 2008, PHARMACOL BIOCHEM BE, V89, P623, DOI 10.1016/j.pbb.2008.02.020
   Pan Sheng-li, 2005, Yaoxue Xuebao, V40, P355
   Pan Y, 2007, PHARMACOL BIOCHEM BE, V87, P130, DOI 10.1016/j.pbb.2007.04.009
   Parvathi M., 2013, Journal of Natural Remedies, V13, P19, DOI 10.18311/jnr/2013/113
   Pedersen ME, 2008, J ETHNOPHARMACOL, V119, P542, DOI 10.1016/j.jep.2008.08.030
   Pemminati S., 2010, INT J APPL BIOL PHAR, V1, P449
   Piato AL, 2009, PHYTOTHER RES, V23, P519, DOI 10.1002/ptr.2664
   Piccinni A, 2009, EUR NEUROPSYCHOPHARM, V19, P349, DOI 10.1016/j.euroneuro.2009.01.002
   PINTO A, 1993, ADOLESCENCE, V28, P661
   Qiu FM, 2013, EXP THER MED, V5, P1113, DOI 10.3892/etm.2013.925
   Rahman Khaleequr, 2012, Journal of Pharmaceutical and Scientific Innovation (JPSI), V1, P1
   Rahul Trivedi, 2011, International Journal of Pharmaceutical and Biological Archives, V2, P996
   Rama P, 1996, PHARMACOL BIOCHEM BE, V55, P415, DOI 10.1016/S0091-3057(96)00111-6
   Ramos BP, 2005, BIOL PSYCHIAT, V58, P894, DOI 10.1016/j.biopsych.2005.05.022
   Ramos BP, 2006, LEARN MEMORY, V13, P770, DOI 10.1101/lm.298006
   Rapkin AJ, 2013, WOMENS HEALTH, V9, P537, DOI [10.2217/whe.13.62, 10.2217/WHE.13.62]
   Rashid M. M. U., 2013, e-Journal of Science & Technology, V8, P39
   Ren LX, 2006, BIOL PHARM BULL, V29, P2304, DOI 10.1248/bpb.29.2304
   Rodrigues ALS, 2002, LIFE SCI, V70, P1347, DOI 10.1016/S0024-3205(01)01498-9
   Rubio Julio, 2006, BMC Complement Altern Med, V6, P23, DOI 10.1186/1472-6882-6-23
   Ruiz M. H., 2006, J ETHNOPHARMACOL, V107, P53
   Rupke SJ, 2006, AM FAM PHYSICIAN, V73, P83
   Sah SP, 2011, PHYTOMEDICINE, V18, P1269, DOI 10.1016/j.phymed.2011.06.009
   Sah SP, 2011, J ETHNOPHARMACOL, V135, P197, DOI 10.1016/j.jep.2011.02.018
   Sairam K, 2002, PHYTOMEDICINE, V9, P207, DOI 10.1078/0944-7113-00116
   Sakakibara H, 2008, BIOSCI BIOTECH BIOCH, V72, P94, DOI 10.1271/bbb.70454
   SAKAMOTO T, 1992, CHEM PHARM BULL, V40, P758, DOI 10.1248/cpb.40.758
   Sallinen J, 2007, BRIT J PHARMACOL, V150, P391, DOI 10.1038/sj.bjp.0707005
   Sanchez-Mateo CC, 2007, J ETHNOPHARMACOL, V112, P115, DOI 10.1016/j.jep.2007.02.019
   Sanchez-Mateo CC, 2005, J ETHNOPHARMACOL, V97, P541, DOI 10.1016/j.jep.2004.12.019
   Santarelli L, 2003, SCIENCE, V301, P805, DOI 10.1126/science.1083328
   Sattayasai J, 2008, PHYTOTHER RES, V22, P487, DOI 10.1002/ptr.2346
   Sayyah M, 2009, PROG NEURO-PSYCHOPH, V33, P1513, DOI 10.1016/j.pnpbp.2009.08.021
   SCHILDKRAUT JJ, 1965, AM J PSYCHIAT, V122, P509, DOI 10.1176/ajp.122.5.509
   da Silva AFS, 2006, PHARMACOL BIOCHEM BE, V85, P148, DOI 10.1016/j.pbb.2006.07.027
   Sela VR, 2010, PHYTOMEDICINE, V17, P274, DOI 10.1016/j.phymed.2009.07.002
   Selvi P. T., 2012, Asian Journal of Research Pharmaceutical Sciences, V2, P76
   홍순상, 2013, [The Korean Society of Oriental Neuropsychiatry, 동의신경정신과학회지], V24, P281
   Sharma V. K., 2009, International Journal of Phytomedicine, V1, P12
   Shastry R., 2012, AM J PHARMTECH RES, V2, P2249
   Shelton RC, 2001, AM J PSYCHIAT, V158, P131, DOI 10.1176/appi.ajp.158.1.131
   Shenoy AM, 2012, INT J PHARM SCI RES, V3, P1498, DOI 10.13040/IJPSR.0975-8232.3(5).1498-01
   Shimizu E, 2003, BIOL PSYCHIAT, V54, P70, DOI 10.1016/S0006-3223(03)00181-1
   Silva FO, 2011, J YOUNG PHARM, V3, P232, DOI 10.4103/0975-1483.83772
   Singal Anjali, 2006, Indian Journal of Experimental Biology, V44, P913
   Singh GK, 2009, PHARMACOL BIOCHEM BE, V91, P283, DOI 10.1016/j.pbb.2008.07.010
   Singh R, 2014, PHYTOTHER RES, V28, P1419, DOI 10.1002/ptr.5116
   Siqueira IR, 2004, LIFE SCI, V75, P1897, DOI 10.1016/j.lfs.2004.06.001
   Sousa FCF, 2004, PHARMACOL BIOCHEM BE, V78, P27, DOI 10.1016/j.pbb.2004.01.019
   Sreemantula S., 2005, BMC COMPLEM ALTERN M, V5
   Stahl SM, 1998, J AFFECT DISORDERS, V51, P215, DOI 10.1016/S0165-0327(98)00221-3
   SUBARNAS A, 1993, LIFE SCI, V52, P289, DOI 10.1016/0024-3205(93)90220-W
   SUBARNAS A, 1992, J PHARM SCI, V81, P620, DOI 10.1002/jps.2600810705
   Subhan F, 2010, PHYTOTHER RES, V24, P686, DOI 10.1002/ptr.2980
   Sudhakar Pemminati, 2010, Journal of Pharmacy Research, V3, P624
   Sun XiuPing, 2012, Journal of Medicinal Plants Research, V6, P4308
   Tabassum I, 2010, INDIAN J PHARMACOL, V42, P283, DOI 10.4103/0253-7613.70108
   Taiwo AE, 2012, INDIAN J PHARMACOL, V44, P189, DOI 10.4103/0253-7613.93846
   Tatsumi M, 1997, EUR J PHARMACOL, V340, P249, DOI 10.1016/S0014-2999(97)01393-9
   Taylor C, 2005, CELL SIGNAL, V17, P549, DOI 10.1016/j.cellsig.2004.12.007
   Tomic M, 2005, PHARMACOL BIOCHEM BE, V81, P535, DOI 10.1016/j.pbb.2005.03.019
   Uebelhack R, 1998, PHARMACOPSYCHIATRY, V31, P187, DOI 10.1055/s-2007-979325
   UNESCO, 1996, CLTDECPRO1996 UNESCO, P129
   van Diermen D, 2009, J ETHNOPHARMACOL, V122, P397, DOI 10.1016/j.jep.2009.01.007
   VELRAJ M, 2009, DRUG INVESTIG TODAY, V1, P112
   Veni Bharti, 2013, Pharmacologia, V4, P249, DOI 10.5567/pharmacologia.2013.249.253
   Viana A, 2005, NEUROPHARMACOLOGY, V49, P1042, DOI 10.1016/j.neuropharm.2005.06.002
   Viana AF, 2006, FUND CLIN PHARMACOL, V20, P507, DOI 10.1111/j.1472-8206.2006.00440.x
   Vilela FC, 2010, J MED FOOD, V13, P219, DOI 10.1089/jmf.2008.0303
   WACHTEL H, 1986, PSYCHOPHARMACOLOGY, V90, P430
   Wang WX, 2008, PROG NEURO-PSYCHOPH, V32, P1179, DOI 10.1016/j.pnpbp.2007.12.021
   Wesolowska A, 2007, NEUROPHARMACOLOGY, V52, P1274, DOI 10.1016/j.neuropharm.2007.01.007
   Wesolowska A, 2006, NEUROPHARMACOLOGY, V51, P578, DOI 10.1016/j.neuropharm.2006.04.017
   Williams J. W., 2011, OVERVIEW COMPLEMENTA
   World Health Organization, 2016, F00F99 WHO, V1, P332
   World Health Organization, 2017, DEPR FACT SHEET
   World Health Organization (WHO), 2013, WHO TRADITIONAL MED, V54, P2014
   WU JC, 1990, AM J PSYCHIAT, V147, P14
   Xie H, 2011, FITOTERAPIA, V82, P1086, DOI 10.1016/j.fitote.2011.07.006
   Xu C, 2004, J ETHNOPHARMACOL, V91, P345, DOI 10.1016/j.jep.2004.01.012
   Xu Q, 2008, BIOL PHARM BULL, V31, P1109, DOI 10.1248/bpb.31.1109
   Xu Q, 2008, PROG NEURO-PSYCHOPH, V32, P715, DOI 10.1016/j.pnpbp.2007.11.020
   Yan B, 2004, PHARMACOL BIOCHEM BE, V78, P319, DOI 10.1016/j.pbb.2004.04.010
   Yao CY, 2009, PHYTOMEDICINE, V16, P823, DOI 10.1016/j.phymed.2009.02.008
   Yi LT, 2008, PROG NEURO-PSYCHOPH, V32, P510, DOI 10.1016/j.pnpbp.2007.10.005
   Yi LT, 2013, J ETHNOPHARMACOL, V147, P245, DOI 10.1016/j.jep.2013.03.015
   Young SN, 2002, PHARMACOL BIOCHEM BE, V71, P857, DOI 10.1016/S0091-3057(01)00670-0
   Yu NJ, 2006, J ASIAN NAT PROD RES, V8, P385, DOI 10.1080/10286020500034832
   Yu ZF, 2002, J ETHNOPHARMACOL, V83, P161, DOI 10.1016/S0378-8741(02)00211-8
   Zanoli P, 2005, J ETHNOPHARMACOL, V102, P102, DOI 10.1016/j.jep.2005.05.040
   Zhang ZQ, 2002, PHARMACOL BIOCHEM BE, V72, P39, DOI 10.1016/S0091-3057(01)00730-4
   Zhao ZY, 2008, BEHAV BRAIN RES, V194, P108, DOI 10.1016/j.bbr.2008.06.030
   Zheng MZ, 2013, J ETHNOPHARMACOL, V147, P108, DOI 10.1016/j.jep.2013.02.015
   Zhong HL, 2012, PSYCHOPHARMACOLOGY, V219, P1, DOI 10.1007/s00213-011-2463-5
   Zhou BH, 2006, FITOTERAPIA, V77, P592, DOI 10.1016/j.fitote.2006.06.016
   Zhou D, 2010, PHARMACOL BIOCHEM BE, V94, P488, DOI 10.1016/j.pbb.2009.11.003
NR 246
TC 23
Z9 26
U1 3
U2 40
PU ELSEVIER FRANCE-EDITIONS SCIENTIFIQUES MEDICALES ELSEVIER
PI ISSY-LES-MOULINEAUX
PA 65 RUE CAMILLE DESMOULINS, CS50083, 92442 ISSY-LES-MOULINEAUX, FRANCE
SN 0753-3322
EI 1950-6007
J9 BIOMED PHARMACOTHER
JI Biomed. Pharmacother.
PD AUG
PY 2018
VL 104
BP 343
EP 365
DI 10.1016/j.biopha.2018.05.044
PG 23
WC Medicine, Research & Experimental; Pharmacology & Pharmacy
SC Research & Experimental Medicine; Pharmacology & Pharmacy
GA GL1BQ
UT WOS:000436830700040
PM 29778018
DA 2021-10-15
ER

PT J
AU Tan, ZJ
   Yi, YJ
   Wang, HY
   Zhou, WL
   Wang, CY
AF Tan, Zhijian
   Yi, Yongjian
   Wang, Hongying
   Zhou, Wanlai
   Wang, Chaoyun
TI Extraction, Preconcentration and Isolation of Flavonoids from Apocynum
   venetum L. Leaves Using Ionic Liquid-Based Ultrasonic-Assisted
   Extraction Coupled with an Aqueous Biphasic System
SO MOLECULES
LA English
DT Article
DE ionic liquids; ultrasonic-assisted extraction; flavonoids; aqueous
   biphasic system; isolation
ID MASS-SPECTROMETRY; HPLC-DAD; CHROMATOGRAPHY; 2-PHASE; WATER;
   CONSTITUENTS; SOLVENTS; SAMPLES; LUOBUMA; SCALE
AB Background: Ionic liquids (ILs) are considered as green solvents, and widely applied for the extraction of various compounds. Methods: The present research focuses on the extraction of flavonoids from Apocynumvenetum L. leaves by ultrasound-assisted extraction (UAE). Several major influencing factors were optimized. Then, an aqueous biphasic system (ABS) was applied for further isolation of flavonoids. Results: The flavonoids were mainly distributed in the top phase, while impurities were extracted to the bottom phase. The parameters influencing the extraction, namely type and concentration of salt, temperature, and pH, were studied in detail. Under optimized conditions (72.43% IL extract, 28.57% (NH4)(2)SO4, 25 degrees C temperature, pH 4.5), the preconcentration factor and extraction efficiency were found to be 3.78% and 93.35%, respectively. Conclusions: This simple and efficient methodology is expected to see great use in the extraction and isolation of pharmaceutically active components from medicinal plant resources.
C1 [Tan, Zhijian; Yi, Yongjian; Wang, Hongying; Zhou, Wanlai; Wang, Chaoyun] Chinese Acad Agr Sci, Inst Bast Fiber Crops, Changsha 410205, Hunan, Peoples R China.
RP Tan, ZJ; Wang, CY (corresponding author), Chinese Acad Agr Sci, Inst Bast Fiber Crops, Changsha 410205, Hunan, Peoples R China.
EM tanzhijian@caas.cn; ibfcyyj@163.com; Cswhy328@126.com; aruofly@126.com;
   ibfcwcy@139.com
RI Zhou, Wanlai/AAG-9973-2019; Tan, Zhijian/O-9266-2019; Tan,
   Zhijian/H-3997-2017
OI Tan, Zhijian/0000-0002-3976-0117; Tan, Zhijian/0000-0002-3976-0117
FU National Natural Science Foundation of ChinaNational Natural Science
   Foundation of China (NSFC) [21406262]; earmarked fund for the China
   Agriculture Research System [CARS-19]; Agricultural Science and
   Technology Innovation Program [ASTIP-IBFC07]
FX This work was financially supported by the National Natural Science
   Foundation of China (No. 21406262), the earmarked fund for the China
   Agriculture Research System (No. CARS-19), and the Agricultural Science
   and Technology Innovation Program (No. ASTIP-IBFC07).
CR Albishri HM, 2014, TALANTA, V118, P129, DOI 10.1016/j.talanta.2013.10.015
   An HJ, 2013, J PHARMACEUT BIOMED, V85, P295, DOI 10.1016/j.jpba.2013.07.005
   Archer DG, 2005, J CHEM ENG DATA, V50, P1484, DOI 10.1021/je050136i
   Bogdanov MG, 2014, GREEN CHEM SUSTAIN T, P127, DOI 10.1007/978-3-662-43628-8_7
   Bogdanov MG, 2015, SEP PURIF TECHNOL, V155, P13, DOI 10.1016/j.seppur.2015.02.003
   Cao XJ, 2012, RAPID COMMUN MASS SP, V26, P740, DOI 10.1002/rcm.6158
   Cao XJ, 2009, ANAL CHIM ACTA, V640, P47, DOI 10.1016/j.aca.2009.03.029
   Cao YH, 2001, MIKROCHIM ACTA, V137, P57, DOI 10.1007/s006040170028
   Chatel G, 2014, CHEM SOC REV, V43, P8132, DOI 10.1039/c4cs00193a
   Claudio AFM, 2014, PHYS CHEM CHEM PHYS, V16, P6593, DOI 10.1039/c3cp55285c
   Claudio AFM, 2012, SEP PURIF TECHNOL, V97, P142, DOI 10.1016/j.seppur.2012.02.036
   Duan MH, 2013, SEP PURIF TECHNOL, V107, P26, DOI 10.1016/j.seppur.2013.01.003
   Fan JP, 2012, SEP SCI TECHNOL, V47, P1740, DOI 10.1080/01496395.2012.659787
   Fredlake CP, 2004, J CHEM ENG DATA, V49, P954, DOI 10.1021/je034261a
   Freire MG, 2010, GREEN CHEM, V12, P1715, DOI 10.1039/c0gc00179a
   Freire MG, 2010, J PHYS CHEM A, V114, P3744, DOI 10.1021/jp903292n
   Grundmann O, 2007, J ETHNOPHARMACOL, V110, P406, DOI 10.1016/j.jep.2006.09.035
   Gutowski KE, 2003, J AM CHEM SOC, V125, P6632, DOI 10.1021/ja0351802
   Han D, 2011, B KOREAN CHEM SOC, V32, P2212, DOI 10.5012/bkcs.2011.32.7.2212
   Irie K, 2009, J NAT MED, V63, P111, DOI 10.1007/s11418-008-0296-2
   Kamata K, 2008, J NAT MED-TOKYO, V62, P160, DOI 10.1007/s11418-007-0202-3
   Liang TG, 2010, INT J MOL SCI, V11, P4452, DOI 10.3390/ijms11114452
   Lin HM, 2013, ULTRASON SONOCHEM, V20, P680, DOI 10.1016/j.ultsonch.2012.10.003
   Lin X, 2012, ANALYST, V137, P4076, DOI 10.1039/c2an35476d
   Ma CH, 2011, ANAL CHIM ACTA, V689, P110, DOI 10.1016/j.aca.2011.01.012
   Ma M, 2003, J AGR FOOD CHEM, V51, P2390, DOI 10.1021/jf021055i
   Neves CMSS, 2009, J PHYS CHEM B, V113, P5194, DOI 10.1021/jp900293v
   Ozsoy N, 2008, FOOD CHEM, V110, P571, DOI 10.1016/j.foodchem.2008.02.037
   Rogers RD, 2007, NATURE, V447, P917, DOI 10.1038/447917a
   Saleh A, 2009, J CHROMATOGR A, V1216, P6673, DOI 10.1016/j.chroma.2009.08.001
   Shi JY, 2011, J LIQ CHROMATOGR R T, V34, P537, DOI 10.1080/10826076.2011.546173
   Stoppa A, 2009, J CHEM ENG DATA, V54, P472, DOI 10.1021/je800468h
   Tan ZJ, 2012, SEP PURIF TECHNOL, V98, P150, DOI 10.1016/j.seppur.2012.06.021
   Tang SK, 2012, CHEM SOC REV, V41, P4030, DOI 10.1039/c2cs15362a
   Xie WY, 2012, J ETHNOPHARMACOL, V141, P1, DOI 10.1016/j.jep.2012.02.003
   Yang L, 2011, CHEM ENG J, V175, P539, DOI 10.1016/j.cej.2011.09.110
   Yang L, 2011, CHEM ENG J, V172, P705, DOI 10.1016/j.cej.2011.06.039
   Yoshida Y, 2007, J PHYS CHEM B, V111, P12204, DOI 10.1021/jp0745236
   Zhang LJ, 2010, J SEP SCI, V33, P2035, DOI 10.1002/jssc.201000076
   Zhang YC, 2010, J CHROMATOGR B, V878, P3149, DOI 10.1016/j.jchromb.2010.09.027
   Zhang YF, 2014, SEP PURIF TECHNOL, V135, P285, DOI 10.1016/j.seppur.2014.04.044
   Zhao H, 2005, J CHEM TECHNOL BIOT, V80, P1089, DOI 10.1002/jctb.1333
NR 42
TC 23
Z9 24
U1 2
U2 64
PU MDPI AG
PI BASEL
PA POSTFACH, CH-4005 BASEL, SWITZERLAND
SN 1420-3049
J9 MOLECULES
JI Molecules
PD MAR
PY 2016
VL 21
IS 3
AR 262
DI 10.3390/molecules21030262
PG 11
WC Biochemistry & Molecular Biology; Chemistry, Multidisciplinary
SC Biochemistry & Molecular Biology; Chemistry
GA DI9DR
UT WOS:000373802200104
PM 26959002
OA Green Published, gold, Green Submitted
DA 2021-10-15
ER

PT J
AU GRIFFITHS, HM
   SINCLAIR, WA
   DAVIS, RE
   LEE, IM
   DALLY, EL
   GUO, YH
   CHEN, TA
   HIBBEN, CR
AF GRIFFITHS, HM
   SINCLAIR, WA
   DAVIS, RE
   LEE, IM
   DALLY, EL
   GUO, YH
   CHEN, TA
   HIBBEN, CR
TI CHARACTERIZATION OF MYCOPLASMALIKE ORGANISMS FROM FRAXINUS, SYRINGA, AND
   ASSOCIATED PLANTS FROM GEOGRAPHICALLY DIVERSE SITES
SO PHYTOPATHOLOGY
LA English
DT Article
ID LILAC WITCHES-BROOM; EASTERN X-DISEASE; ASH YELLOWS;
   MONOCLONAL-ANTIBODIES; WHITE ASH; STRAIN CLUSTER; DNA PROBES;
   IDENTIFICATION; SEQUENCE; DECLINE
AB Mycoplasmalike organisms (MLOs) in six species of ash (Fraxinus) and lilac (Syringa) at 13 locations from southern Quebec and Massachusetts to Zion National Park, Utah, were detected by the DAPI (4'-6-diamidino-2-phenylindole-2HCl) fluorescence test. Relatedness of these MLOs to one another was established through dot hybridization of DNA samples from diseased plants with four ash yellows (AshY)-specific DNA probes and through immunofluorescence microscopy with an AshY-specific monoclonal antibody. In a search for possible alternative plant hosts of the AshY agent, the DAPI test was utilized to detect MLOs in 13 other species growing in the vicinity of diseased ash in central New York State and in two species in Zion National Park. These species were (asterisks indicate first record of microscopic detection of MLOs) *Apocynum cannabinum, *Asclepias syriaca, Aster novae-angliae, *Carya cordiformis, *Cornus racemosa, *Chrysopsis villosa, *Chrysothamnus nauseosus, *Epilobium ciliatum, *Lotus corniculatus, Prunus virginiana, Salix sp., *Solidago rugosa, and *Spiraea tomentosa. With the exception of P. virginiana, which contained an X-disease MLO, none of these species was found to be diseased at more than three of the 24 sites of AshY occurrence that were surveyed. Diseased phloem of 10 of these species was tested with the AshY-specific monoclonal antibody and did not react with it. A 1.2-kb fragment of DNA of the 16S ribosomal RNA gene was amplified by polymerase chain reaction from each of four MLO strains from ash and lilac, one strain each from A. syriaca, C. racemosa, S. rugosa, and S. tomentosa, and three reference strains from other sources, maintained in periwinkle (Catharanthus roseus). Restriction fragments obtained by digestion of the amplified products with enzymes AluI, KpnI, and MseI were similar for the ash and lilac MLOs and differentiated them from the others tested. The MLOs detected in A. novae-angliae, C. racemosa, and L. corniculatus were related to members of the aster yellows MLO group on the basis of reaction with an aster yellows-specific monoclonal antibody. This finding for C. racemosa was supported by results of restriction enzyme analysis of the 16S ribosomal DNA fragment. To date, Syringa spp. are the only known alternative hosts of AshY MLOs.
C1 USDA ARS,MOLEC PLANT PATHOL LAB,BELTSVILLE,MD 20705.
   RUTGERS STATE UNIV,COOK COLL,DEPT PLANT PATHOL,NEW BRUNSWICK,NJ 08903.
   BROOKLYN BOTAN GARDEN,BROOKLYN,NY.
RP GRIFFITHS, HM (corresponding author), CORNELL UNIV,DEPT PLANT PATHOL,ITHACA,NY 14853, USA.
CR AHRENS U, 1992, PHYTOPATHOLOGY, V82, P828, DOI 10.1094/Phyto-82-828
   BEGTRUP J, 1975, Phytopathologische Zeitschrift, V83, P119
   BRAUN EJ, 1979, PHYTOPATHOLOGY, V69, P354, DOI 10.1094/Phyto-69-354
   Bricker J. S., 1992, Phytopathology, V82, P1170
   CONNERS IL, 1944, 23RD CAN DEP AGR CAN
   CRAFT CM, 1987, THESIS STATE U NEW Y
   DAVIS RE, 1992, MOL PLANT MICROBE IN, V5, P163, DOI 10.1094/MPMI-5-163
   DAVIS RE, 1990, PHYTOPATHOLOGY, V80, P789, DOI 10.1094/Phyto-80-789
   ERRAMPALLI D, 1991, PLANT DIS, V75, P579, DOI 10.1094/PD-75-0579
   FERRIS MA, 1989, PHYTOPATHOLOGY, V79, P579, DOI 10.1094/Phyto-79-579
   FRAZIER N. W., 1945, Hilgardia, V16, P621
   FREITAG JH, 1962, PHYTOPATHOLOGY, V52, P128
   GILMER RM, 1960, PHYTOPATHOLOGY, V50, P636
   Golino DA., 1989, MYCOPLASMAS, P545, DOI [10.1016/B978-0-12-078405-9.50019-7, DOI 10.1016/B978-0-12-078405-9.50019-7]
   Griffiths H. M., 1992, Phytopathology, V82, P1170
   Guo Y. H., 1993, Phytopathology, V83, P243
   HARRISON NA, 1992, PHYTOPATHOLOGY, V82, P216, DOI 10.1094/Phyto-82-216
   HIBBEN C R, 1989, Journal of Environmental Horticulture, V7, P163
   HIBBEN CR, 1971, PHYTOPATHOLOGY, V61, P151, DOI 10.1094/Phyto-61-151
   HIBBEN CR, 1991, PLANT DIS, V75, P1227, DOI 10.1094/PD-75-1227
   HIBBEN CR, 1986, PLANT DIS, V70, P342, DOI 10.1094/PD-70-342
   HOLMES FO, 1972, PHYTOPATHOLOGY, V62, P826, DOI 10.1094/Phyto-62-826
   JIANG YP, 1989, CAN J PLANT PATHOL, V11, P325, DOI 10.1080/07060668909501074
   KIRKPATRICK BC, 1987, SCIENCE, V238, P198
   Lee I. M., 1988, Molecular Plant-Microbe Interactions, V1, P303, DOI 10.1094/MPMI-1-303
   LEE IM, 1992, J BACTERIOL, V174, P6694, DOI 10.1128/JB.174.20.6694-6698.1992
   LEE IM, 1990, APPL ENVIRON MICROB, V56, P1471, DOI 10.1128/AEM.56.5.1471-1475.1990
   LEE IM, 1993, PHYTOPATHOLOGY, V83, P834, DOI 10.1094/Phyto-83-834
   LEE IM, 1991, APPL ENVIRON MICROB, V57, P3565, DOI 10.1128/AEM.57.12.3565-3569.1991
   LEE IM, 1992, PHYTOPATHOLOGY, V82, P977, DOI 10.1094/Phyto-82-977
   LEE IM, 1993, PHYTOPATHOLOGY, V83, P829, DOI 10.1094/Phyto-83-829
   Lee Ing-Ming, 1992, P379
   LIM PO, 1989, J BACTERIOL, V171, P5901, DOI 10.1128/jb.171.11.5901-5906.1989
   LIN CP, 1985, SCIENCE, V227, P1233, DOI 10.1126/science.227.4691.1233
   LIN CP, 1986, PHYTOPATHOLOGY, V76, P45, DOI 10.1094/Phyto-76-45
   LULEY CJ, 1992, PLANT DIS, V76, P1209, DOI 10.1094/PD-76-1209
   Matteoni J. A., 1988, Tree mycoplasmas and mycoplasma diseases., P19
   MATTEONI JA, 1983, PHYTOPATHOLOGY, V73, P398, DOI 10.1094/Phyto-73-398
   MATTEONI JA, 1985, PHYTOPATHOLOGY, V75, P355, DOI 10.1094/Phyto-75-355
   MAURER R, 1992, IOM LETT, V2, P149
   RAJU BC, 1976, PLANT DIS REP, V60, P462
   Sambrook J, 1989, MOL CLONING LABORATO
   SCHAFF D, 1992, BIOCHEM BIOPH RES CO, V186, P1503, DOI 10.1016/S0006-291X(05)81576-1
   SCHNEIDER B, 1993, J GEN MICROBIOL, V139, P519, DOI 10.1099/00221287-139-3-519
   SEEMUELLER E, 1976, Acta Horticulturae (Wageningen), V67, P109
   SINCLAIR W A, 1991, Phytopathology, V81, P1235
   SINCLAIR WA, 1990, PLANT DIS, V74, P604, DOI 10.1094/PD-74-0604
   SINCLAIR WA, 1989, PLANT DIS, V73, P432, DOI 10.1094/PD-73-0432
   SINCLAIR WA, 1993, CAN J FOREST RES, V23, P2467, DOI 10.1139/x93-306
   SINCLAIR WA, 1992, PLANT DIS, V76, P154, DOI 10.1094/PD-76-0154
   STUTZ J C, 1989, Phytopathology, V79, P1149
   THORNBERRY HH, 1966, USDA AGR HDB, V307
NR 52
TC 23
Z9 24
U1 0
U2 6
PU AMER PHYTOPATHOLOGICAL SOC
PI ST PAUL
PA 3340 PILOT KNOB ROAD, ST PAUL, MN 55121
SN 0031-949X
J9 PHYTOPATHOLOGY
JI Phytopathology
PD FEB
PY 1994
VL 84
IS 2
BP 119
EP 126
DI 10.1094/Phyto-84-119
PG 8
WC Plant Sciences
SC Plant Sciences
GA NA578
UT WOS:A1994NA57800003
DA 2021-10-15
ER

PT J
AU NILSSON, S
   ENDRESS, ME
   GRAFSTROM, E
AF NILSSON, S
   ENDRESS, ME
   GRAFSTROM, E
TI ON THE RELATIONSHIP OF THE APOCYNACEAE AND PERIPLOCACEAE
SO GRANA
LA English
DT Article
AB It is generally agreed that the Periplocaceae arose from apocynaceous ancestors.  Whether these ancestors were from the Plumerioideae, Cerberoideae or Apocynoideae has long been in dispute.  This investigation is a comparative study of the pollen morphology and floral structure of selected genera of Apocynaceae and Periplocaceae.
   The examinded genera of the Plumerioideae and the Cerberoideae have 3-colporate, smooth to sculptured pollen grains.  In the Apocynoideae there are single, smooth, 2-3-porate pollen grains or 3-to multiporate grains loosely united in tetrads of variable size and shape.  The exine consists of an outer thick, homogeneous stratum subtended by a very thin, granular-fibrillar stratum, and globules; the internal septa are double-layered due to partial fusion of the tecta of the individual grains.
   The genera of Periplocaceae have pollen grains united in elongated, rhomboidal to rounded, or tetrahedral and decussate tetrads with few to many pores, pairwise, opposite or irregularly arranged.  The exine consists of a homogeneous outer stratum and a thin granular stratum below.  The internal walls (septa) are relatively thin, and perforate.
   Hemidesmus has an aggregation (massula) of elongated tetrads with indistinct pores.  The exine is divided into a compact outer stratum and an inner, fairly thick, granular stratum.  The inner walls (septa) are thin, granular, and non-perforated.
   Trends in floral structure center around increasing precision of the pollination mechanism for transport of pollen en masse.  In the Apocynaceae this is mainly effected by the androceum and gynoecium.  In the Periplocaceae the corona is also incorporated.  Porate tetrads are correlated to a large extent with the advent of translators.  Style-head secretions evolve from foamy adhesive for the transport of single pollen grains in the Apocynaceae to firm translators transporting pollen tetrads in the Periplocaceae and in Forsteronia, Apocynum, Poacynum and Trachomitum.  The latter three genera are so similar in all respects that recognition of more than one genus seems unjustified.
   With special reference to pollen morphology a possible trend of evolution is postulated from taxa with single, 3-colporate grains to 3-porate grains and from taxa with pollen united in tetrads with compact inner walls as in the Apocynoideae, to taxa of the Periplocaceae with tetrads perforated septa and to taxa with pollen (tetrads) in masses.  The Periplocaceae appear unrelated to the Plumerioideae and the Cerberoideae.  The similarity between tetrads of Apocynum s.l. and Periplocaceae is here regarded as parallel evolution within two closely related lineages.
RP NILSSON, S (corresponding author), SWEDISH MUSEUM NAT HIST,PALYNOL LAB,S-10405 STOCKHOLM,SWEDEN.
NR 0
TC 23
Z9 27
U1 0
U2 3
PU SCANDINAVIAN UNIVERSITY PRESS
PI OSLO
PA PO BOX 2959 TOYEN, JOURNAL DIVISION CUSTOMER SERVICE, N-0608 OSLO,
   NORWAY
SN 0017-3134
J9 GRANA
JI Grana
PY 1993
SU 2
BP 3
EP 20
DI 10.1080/00173139309428973
PG 18
WC Plant Sciences
SC Plant Sciences
GA PF063
UT WOS:A1993PF06300002
OA Bronze
DA 2021-10-15
ER

PT J
AU Kim, DW
   Yokozawa, T
   Hattori, M
   Kadota, S
   Namba, T
AF Kim, DW
   Yokozawa, T
   Hattori, M
   Kadota, S
   Namba, T
TI Inhibitory effects of an aqueous extract of Apocynum venetum leaves and
   its constituents on Cu2+-induced oxidative modification of low density
   lipoprotein
SO PHYTOTHERAPY RESEARCH
LA English
DT Article
DE Apocynum venetum; LDL; TBARS formation; conjugated-diene
ID INVITRO OXIDATION; DIABETIC-PATIENTS; HEART-DISEASE; FLAVONOIDS; PLASMA;
   SUSCEPTIBILITY; CHOLESTEROL; LDL
AB An aqueous extract of Apocynum venetum leaves and its constituents inhibited thiobarbituric acid reactive substances (TBARS) and conjugated-diene formation in the Cu2+-induced oxidation of low density lipoprotein (LDL) in vitro, The TEARS formation was most strongly inhibited by chlorogenic acid with an IC50 value of 1.9 muM, but other constituents were in a range of 2.3-23.3 muM.
   On the other hand, the lag time in the conjugated-diene formation was dose-dependently prolonged by addition of the aqueous extract, Catechin prolonged the lag time more than 300 min and other constituents such as chlorogenic acid, epicatechin, epigallocatechin, hyperoside and isoquercitrin led to no conjugated-diene formation within 700 min under the experimental conditions, Copyright (C) 2000 John Wiley & Sons, Ltd.
C1 Toyama Med & Pharmaceut Univ, Inst Nat Med, Toyama 9300194, Japan.
RP Hattori, M (corresponding author), Toyama Med & Pharmaceut Univ, Inst Nat Med, 2630 Sugitani, Toyama 9300194, Japan.
CR CESTARO B, 1994, BIOCHEM MOL BIOL INT, V32, P983
   DEWHALLEY CV, 1990, BIOCHEM PHARMACOL, V39, P1743, DOI 10.1016/0006-2952(90)90120-A
   ESTERBAUER H, 1989, FREE RADICAL RES COM, V6, P67, DOI 10.3109/10715768909073429
   FRANKEL EN, 1993, LANCET, V341, P454, DOI 10.1016/0140-6736(93)90206-V
   GUGLIUCCI A, 1994, BIOCHEM MOL BIOL INT, V32, P139
   Kim D. W., 1998, Journal of Traditional Medicines, V15, P40
   Kim DW, 1998, PHYTOTHER RES, V12, P46, DOI 10.1002/(SICI)1099-1573(19980201)12:1&lt;46::AID-PTR169&gt;3.0.CO;2-I
   Laranjinha J, 1996, BIOCHEM PHARMACOL, V51, P395, DOI 10.1016/0006-2952(95)02171-X
   LAVY A, 1991, METABOLISM, V40, P794, DOI 10.1016/0026-0495(91)90005-H
   LOWRY OH, 1951, J BIOL CHEM, V193, P265
   MA YX, 1989, CHIN J MOD DEV TRAD, V9, P335
   MIURA S, 1994, BIOL PHARM BULL, V17, P1567
   MYARA I, 1993, J PHARMACOL TOXICOL, V30, P69, DOI 10.1016/1056-8719(93)90009-4
   NENSETER MS, 1994, BBA-LIPID LIPID MET, V1213, P207, DOI 10.1016/0005-2760(94)90028-0
   QING ZN, 1988, B CHIN MAT MED, V13, P44
   SATO K, 1990, ARCH BIOCHEM BIOPHYS, V279, P402, DOI 10.1016/0003-9861(90)90508-V
   STEINBERG D, 1993, NEW ENGL J MED, V328, P1487, DOI 10.1056/NEJM199305203282012
   STEINBERG D, 1989, NEW ENGL J MED, V320, P915
   VINSON JA, 1995, J AGR FOOD CHEM, V43, P2800, DOI 10.1021/jf00059a005
   YAGI K, 1976, BIOCHEM MED METAB B, V15, P212, DOI 10.1016/0006-2944(76)90049-1
   Yamanaka N, 1997, FEBS LETT, V405, P186, DOI 10.1016/S0014-5793(97)00185-3
   Yokozawa Takako, 1997, Natural Medicines, V51, P325
NR 22
TC 22
Z9 27
U1 0
U2 13
PU JOHN WILEY & SONS LTD
PI W SUSSEX
PA BAFFINS LANE CHICHESTER, W SUSSEX PO19 1UD, ENGLAND
SN 0951-418X
J9 PHYTOTHER RES
JI Phytother. Res.
PD NOV
PY 2000
VL 14
IS 7
BP 501
EP 504
DI 10.1002/1099-1573(200011)14:7<501::AID-PTR655>3.0.CO;2-B
PG 4
WC Chemistry, Medicinal; Pharmacology & Pharmacy
SC Pharmacology & Pharmacy
GA 371WN
UT WOS:000165202400004
PM 11054838
DA 2021-10-15
ER

PT J
AU Xiang, J
   Tang, YP
   Zhou, ZY
   Wu, P
   Wang, Z
   Mori, M
   Cai, DF
AF Xiang, Jun
   Tang, Yu-Ping
   Zhou, Zi-Yi
   Wu, Pin
   Wang, Zhong
   Mori, Masao
   Cai, Ding-Fang
TI Apocynum venetum leaf extract protects rat cortical neurons from injury
   induced by oxygen and glucose deprivation in vitro
SO CANADIAN JOURNAL OF PHYSIOLOGY AND PHARMACOLOGY
LA English
DT Article
DE Apocynum venetum leaf extract; oxygen and glucose deprivation;
   apoptosis; neuron
ID FOCAL CEREBRAL-ISCHEMIA; MEDIATED APOPTOSIS; ARTERY OCCLUSION;
   CELL-DEATH; INHIBITION; MECHANISMS; COMPONENTS; PENUMBRA; LUOBUMA;
   LEAVES
AB This study aimed to investigate the protective effect of Apocynum venetum leaf extract (AVLE) on an in vitro model of ischemia-reperfusion induced by oxygen and glucose deprivation (OGD) and further explored the possible mechanisms underlying protection. Cell injury was assessed by morphological examination using phase-contrast microscopy and quantified by measuring the amount of lactate dehydrogenase (LDH) leakage; cell viability was measured by XTT reduction. Neuronal apoptosis was determined by flow cytometry, and electron microscopy was used to study morphological changes of neurons. Caspase-3, -8, and -9 activation and Bcl-2/Bax protein expression were determined by Western blot analysis. We report that treatment with AVLE (5 and 50 mu g/mL) effectively reduced neuronal cell death and relieved cell injury induced by OGD. Moreover, AVLE decreased the percentage of apoptotic neurons, relieved neuronal morphological damage, suppressed overexpression of active caspase-3 and -8 and Box, and inhibited the reduction of Bcl-2 expression. These findings indicate that AVLE protects against OGD-induced injury by inhibiting apoptosis in rat cortical neurons by down-regulating caspase-3 activation and modulating the Bcl-2/Bax ratio.
C1 [Xiang, Jun; Tang, Yu-Ping; Zhou, Zi-Yi; Wu, Pin; Cai, Ding-Fang] Fudan Univ, Zhongshan Hosp, Lab Neurol, Inst Integrat Med, Shanghai 200032, Peoples R China.
   [Zhou, Zi-Yi] Guangzhou Univ Tradit Chinese Med, Guangdong Prov Hosp Tradit Chinese Med, Affiliated Hosp 2, Dept Neurol 1, Guangzhou 510120, Guangdong, Peoples R China.
   [Wang, Zhong; Mori, Masao] Wakan Shoyaku Bot Inst, Tokyo 999001, Japan.
RP Cai, DF (corresponding author), Fudan Univ, Zhongshan Hosp, Lab Neurol, Inst Integrat Med, 180 Fenglin Rd, Shanghai 200032, Peoples R China.
EM dingfangcai@163.com
FU National Natural Science Foundation of ChinaNational Natural Science
   Foundation of China (NSFC) [30700252]
FX AVLE was kindly provided by the Wakan Shoyaku Botany Institute, Tokyo,
   Japan. This study was supported by the National Natural Science
   Foundation of China (grant No. 30700252).
CR [Anonymous], 2002, SPSS 11 5 WIND COMP
   Benchoua A, 2001, J NEUROSCI, V21, P7127, DOI 10.1523/JNEUROSCI.21-18-07127.2001
   Bosel J, 2005, J NEUROCHEM, V92, P1386, DOI 10.1111/j.1471-4159.2004.02980.x
   Canas PT, 2006, ANESTHESIOLOGY, V105, P990, DOI 10.1097/00000542-200611000-00021
   Chen J, 1998, J NEUROSCI, V18, P4914
   Dirnagl U, 1999, TRENDS NEUROSCI, V22, P391, DOI 10.1016/S0166-2236(99)01401-0
   Eldadah BA, 1997, J NEUROSCI, V17, P6105
   Fattorusso R, 2006, PHYTOMEDICINE, V13, P16, DOI 10.1016/j.phymed.2005.03.004
   Ferrer I, 2003, J NEUROPATH EXP NEUR, V62, P329, DOI 10.1093/jnen/62.4.329
   Fisher M, 2004, CEREBROVASC DIS, V17, P1, DOI 10.1159/000074790
   GOLDBERG MP, 1993, J NEUROSCI, V13, P3510
   Gong QH, 2007, ACTA PHARMACOL SIN, V28, P1724, DOI 10.1111/j.1745-7254.2007.00666.x
   Gottron FJ, 1997, MOL CELL NEUROSCI, V9, P159, DOI 10.1006/mcne.1997.0618
   Grundmann O, 2007, J ETHNOPHARMACOL, V110, P406, DOI 10.1016/j.jep.2006.09.035
   Kim DW, 2000, PHYTOTHER RES, V14, P501, DOI 10.1002/1099-1573(200011)14:7&lt;501::AID-PTR655&gt;3.0.CO;2-B
   Kim DW, 2000, J ETHNOPHARMACOL, V72, P53, DOI 10.1016/S0378-8741(00)00197-5
   Kwan CY, 2005, CLIN EXP PHARMACOL P, V32, P789, DOI 10.1111/j.1440-1681.2005.04255.x
   Lei B, 2004, NEUROSCIENCE, V125, P691, DOI 10.1016/j.neuroscience.2004.02.034
   Li H, 2000, STROKE, V31, P176, DOI 10.1161/01.STR.31.1.176
   LI Y, 1995, J CEREBR BLOOD F MET, V15, P389, DOI 10.1038/jcbfm.1995.49
   Li Y, 1998, J NEUROL SCI, V156, P119, DOI 10.1016/S0022-510X(98)00036-7
   Malagelada C, 2005, NEUROBIOL DIS, V20, P27, DOI 10.1016/j.nbd.2005.01.028
   Malagelada C, 2004, STROKE, V35, P2396, DOI 10.1161/01.STR.0000141160.66818.24
   Shibata M, 2003, NEUROSCIENCE, V118, P491, DOI 10.1016/S0306-4522(02)00910-7
   Vaghefi H, 2004, J BIOL CHEM, V279, P15604, DOI 10.1074/jbc.M311500200
   Yokozawa T, 2004, FOOD CHEM TOXICOL, V42, P975, DOI 10.1016/j.fct.2004.02.010
   Yokozawa T, 2002, BIOL PHARM BULL, V25, P748, DOI 10.1248/bpb.25.748
   Yu XQ, 2008, LIFE SCI, V82, P68, DOI 10.1016/j.lfs.2007.10.019
   Zhang WH, 2003, P NATL ACAD SCI USA, V100, P16012, DOI 10.1073/pnas.2534856100
NR 29
TC 21
Z9 21
U1 0
U2 15
PU CANADIAN SCIENCE PUBLISHING
PI OTTAWA
PA 65 AURIGA DR, SUITE 203, OTTAWA, ON K2E 7W6, CANADA
SN 0008-4212
EI 1205-7541
J9 CAN J PHYSIOL PHARM
JI Can. J. Physiol. Pharmacol.
PD SEP
PY 2010
VL 88
IS 9
BP 907
EP 917
DI 10.1139/Y10-069
PG 11
WC Pharmacology & Pharmacy; Physiology
SC Pharmacology & Pharmacy; Physiology
GA 658GU
UT WOS:000282479300006
PM 20921977
DA 2021-10-15
ER

PT J
AU Zhuang, L
   Chen, YN
AF Zhuang, L
   Chen, YN
TI Physiological responses of three contrasting plant species to
   groundwater level changes in an arid environment
SO JOURNAL OF INTEGRATIVE PLANT BIOLOGY
LA English
DT Article
DE Apocynum venetumas; groundwater level; membership function method;
   Populus euphratica; Tamarix ramosissima; Tarim River
ID LEAVES
AB Plants growing on both sides of the Tarim River in western China serve as a natural barrier containing the deserts and protecting the oasis, and their growth is greatly affected by water conditions in their local habitat. We studied the physiological responses of three different types plants (i.e. Populus euphratica Oliver, Tamarix ramosissima L., and Apocynum venetumas Linn) to changing groundwater levels by analyzing changes in chlorophyll, soluble sugar, proline (Pro), malondialdehyde (MDA), superoxide dismutase (SOD), peroxidase (POD), indoleacetic acid (IAA), giberellic acid, abscisic acid (ABA) and cytokinin (CK). Relationships between these physiological characteristics and groundwater levels were analyzed in order to assess the drought tolerance of the three plant species based on the values of average membership function. We found that MDA, SOD and ABA were more susceptible to changes in groundwater level, followed by POD, IAA and CK. Among the three plant species, Populus euphratica responded physiologically less to changing groundwater level than T. ramosissima and A. venetumas.
C1 Chinese Acad Sci, Xinjiang Inst Ecol & Geog, Urumqi 830011, Peoples R China.
RP Chen, YN (corresponding author), Chinese Acad Sci, Xinjiang Inst Ecol & Geog, Urumqi 830011, Peoples R China.
EM chenyn@ms.xjb.ac.cn
RI Chen, Yaning/A-2338-2019; chen, yaning/AAN-8170-2020; chen,
   yaning/D-4047-2013
CR Babitha MP, 2002, PLANT PATHOL, V51, P480, DOI 10.1046/j.1365-3059.2002.00733.x
   [曹琴 Cao Qin], 2004, [生态学报, Acta Ecologica Sinica], V24, P806
   Cavalcanti FR, 2004, NEW PHYTOL, V163, P563, DOI 10.1111/j.1469-8137.2004.01139.x
   Chen YN, 2004, ACTA BOT SIN, V46, P1393
   CHEN YN, 2004, PROG NAT SCI, V14, P49
   Conklin PL, 2004, PLANT CELL ENVIRON, V27, P959, DOI 10.1111/j.1365-3040.2004.01203.x
   Ederli L, 2004, PHYSIOL PLANTARUM, V121, P66, DOI 10.1111/j.0031-9317.2004.00295.x
   Gao Jie, 2004, Acta Phytoecologica Sinica, V28, P186
   Goh CH, 2003, PLANT J, V36, P240, DOI 10.1046/j.1365-313X.2003.01872.x
   Jin S, 2000, PLANT CELL ENVIRON, V23, P51, DOI 10.1046/j.1365-3040.2000.00520.x
   [刘加珍 Liu Jiazhen], 2004, [生态学报, Acta Ecologica Sinica], V24, P379
   Luna C, 2000, PLANT BREEDING, V119, P341, DOI 10.1046/j.1439-0523.2000.00504.x
   Maggio A, 1997, PHYSIOL PLANTARUM, V101, P240, DOI 10.1034/j.1399-3054.1997.1010131.x
   Nicotra AB, 2003, PLANT CELL ENVIRON, V26, P1893, DOI 10.1046/j.1365-3040.2003.01106.x
   Prakash M, 2000, J AGRON CROP SCI, V184, P153, DOI 10.1046/j.1439-037x.2000.00330.x
   REN HX, 2001, ACTA PHYTOECOL SIN, V25, P709
   RUAN X, 2000, ACTA PHYTOPHYSIOLOGI, V26, P402
   Sofo A, 2004, PHYSIOL PLANTARUM, V121, P58, DOI 10.1111/j.0031-9317.2004.00294.x
   Song Y. D., 2000, RES WATER RESOURCE E
   Xiao CW, 2005, TREES-STRUCT FUNCT, V19, P711, DOI 10.1007/s00468-005-0435-2
   Xiao CW, 2005, PHOTOSYNTHETICA, V43, P467, DOI 10.1007/s11099-005-0075-1
   Yang ShuShen, 2004, Scientia Agricultura Sinica, V37, P460
   Ye CJ, 2002, ACTA BOT SIN, V44, P788
   YMAMOTO A, 2001, WEED BIOL MANAG, V3, P98
   YUE SJ, 1994, PLANT PHYSL COMMUN, V30, P207
   ZHU GL, 1983, PLANT PHYSL COMMUNIC, V4, P1
   陈亚宁, 2004, [中国科学. D辑, 地球科学, Science in China], V34, P475
NR 27
TC 21
Z9 31
U1 0
U2 20
PU WILEY
PI HOBOKEN
PA 111 RIVER ST, HOBOKEN 07030-5774, NJ USA
SN 1672-9072
EI 1744-7909
J9 J INTEGR PLANT BIOL
JI J. Integr. Plant Biol.
PD MAY
PY 2006
VL 48
IS 5
BP 520
EP 526
DI 10.1111/j.1744-7909.2006.00238.x
PG 7
WC Biochemistry & Molecular Biology; Plant Sciences
SC Biochemistry & Molecular Biology; Plant Sciences
GA 038VM
UT WOS:000237257600004
DA 2021-10-15
ER

PT J
AU Hao, XL
   Kang, Y
   Li, JK
   Li, QS
   Liu, EL
   Liu, XX
AF Hao, Xu-Liang
   Kang, Ya
   Li, Jian-Kuan
   Li, Qing-Shan
   Liu, En-Li
   Liu, Xiao-Xia
TI Protective effects of hyperoside against H2O2-induced apoptosis in human
   umbilical vein endothelial cells
SO MOLECULAR MEDICINE REPORTS
LA English
DT Article
DE hyperoside; HUVECs; hydrogen peroxide; apoptosis; oxidative stress
ID TERT-BUTYL HYDROPEROXIDE; BCL-2 FAMILY PROTEINS; APOCYNUM-VENETUM;
   HYDROGEN-PEROXIDE; OXIDATIVE STRESS; INDUCED INJURY; NITRIC-OXIDE;
   ATHEROSCLEROSIS; DYSFUNCTION; MODULATE
AB The vascular endothelium is important in the physiological homeostasis of blood vessels. Increasing evidence demonstrates that oxidative stress-induced endothelial damage is involved in the pathogenesis of several cardiovascular diseases, including atherosclerosis. Hyperoside, one of major active components from Apocynum venetum L. (Luo-Bu-Ma), which is a traditional Chinese herbal medicine commonly used for the prevention of cardiovascular diseases, exhibits diverse bioactivities, including anti-inflammatory and antioxidant effects. In the present study, the protective effects of hyperoside against hydrogen peroxide (H2O2)-induced apoptosis of human umbilical vein endothelial cells (HUVECs) were investigated. The results demonstrated that hyperoside significantly prevented the loss of cell viability, the increase of endothelial Ca2+ content and apoptosis in H2O2-induced HUVECs. Additionally, reverse transcription-polymerase chain reaction and western blot analysis revealed that hyperoside significantly decreased the mRNA expression levels of B-cell lymphoma (Bcl)-2 associated X protein (Bax), cleaved caspase-3 and phosphorylated-p38, while increasing the mRNA expression of Bcl-2 in H2O2-induced HUVECs. The present findings suggested that hyperoside has protective effects against H2O2-induced apoptosis in HUVECs and serves a key role in the prevention of cardiovascular diseases.
C1 [Hao, Xu-Liang; Kang, Ya; Liu, Xiao-Xia] Shanxi Prov Acad Tradit Chinese Med, Inst Chinese Med Prescript, 121 Univ Ave, Taiyuan 030012, Shanxi, Peoples R China.
   [Li, Jian-Kuan; Li, Qing-Shan; Liu, En-Li] Shanxi Med Univ, Sch Pharmaceut Sci, 56 Xinjian South Rd, Taiyuan 030012, Shanxi, Peoples R China.
RP Hao, XL (corresponding author), Shanxi Prov Acad Tradit Chinese Med, Inst Chinese Med Prescript, 121 Univ Ave, Taiyuan 030012, Shanxi, Peoples R China.; Li, QS (corresponding author), Shanxi Med Univ, Sch Pharmaceut Sci, 56 Xinjian South Rd, Taiyuan 030012, Shanxi, Peoples R China.
EM hxliang-01@163.com; sxlqs2012@163.com
RI Jiankuan, Li/J-7237-2019
OI Jiankuan, Li/0000-0001-5615-9588
FU National Natural Science Foundation of ChinaNational Natural Science
   Foundation of China (NSFC) [81274132, 81172938]; Top Science and
   Technology Innovation Teams of Higher Learning Institutions of Shanxi
   Province
FX The present study was financially supported by the National Natural
   Science Foundation of China (nos. 81274132 and 81172938), and the Top
   Science and Technology Innovation Teams of Higher Learning Institutions
   of Shanxi Province.
CR Antonsson B, 2004, MOL CELL BIOCHEM, V256, P141, DOI 10.1023/B:MCBI.0000009865.70898.36
   Burlacu A, 2003, J CELL MOL MED, V7, P249, DOI 10.1111/j.1582-4934.2003.tb00225.x
   Cai H, 2000, CIRC RES, V87, P840, DOI 10.1161/01.RES.87.10.840
   Chen Hong-yan, 2010, Yaoxue Xuebao, V45, P26
   Chen ZW, 1999, ACTA PHARMACOL SIN, V20, P27
   Choy JC, 2001, J MOL CELL CARDIOL, V33, P1673, DOI 10.1006/jmcc.2001.1419
   Cory S, 2002, NAT REV CANCER, V2, P647, DOI 10.1038/nrc883
   Deanfield JE, 2007, CIRCULATION, V115, P1285, DOI 10.1161/CIRCULATIONAHA.106.652859
   Harrison D, 2003, AM J CARDIOL, V91, p7A
   Hetz C, 2006, SCIENCE, V312, P572, DOI 10.1126/science.1123480
   Ju HY, 2012, FOOD CHEM TOXICOL, V50, P492, DOI 10.1016/j.fct.2011.11.036
   Kasimu R, 2015, J ETHNOPHARMACOL, V168, P116, DOI 10.1016/j.jep.2015.03.013
   Kim YJ, 2012, BIOL PHARM BULL, V35, P2023, DOI 10.1248/bpb.b12-00592
   Ku SK, 2015, INFLAMMATION, V38, P784, DOI 10.1007/s10753-014-9989-8
   Lau YS, 2012, J ETHNOPHARMACOL, V143, P565, DOI 10.1016/j.jep.2012.07.012
   Li HB, 2008, PHARMACOLOGY, V82, P105, DOI 10.1159/000139146
   Li ZL, 2012, J ETHNOPHARMACOL, V139, P388, DOI 10.1016/j.jep.2011.11.020
   Liu RL, 2012, BRAIN RES, V1469, P164, DOI 10.1016/j.brainres.2012.06.044
   Liu ZY, 2005, BIOMED PHARMACOTHER, V59, P481, DOI 10.1016/j.biopha.2005.06.009
   Mates JM, 2000, INT J BIOCHEM CELL B, V32, P157, DOI 10.1016/S1357-2725(99)00088-6
   Riedl SJ, 2004, NAT REV MOL CELL BIO, V5, P897, DOI 10.1038/nrm1496
   Runchel C, 2011, ANTIOXID REDOX SIGN, V15, P205, DOI 10.1089/ars.2010.3733
   Tornero D, 2011, PLOS ONE, V6, DOI 10.1371/journal.pone.0020423
   Wang WQ, 2015, AM J CHINESE MED, V43, P71, DOI 10.1142/S0192415X15500056
   XIA ZG, 1995, SCIENCE, V270, P1326, DOI 10.1126/science.270.5240.1326
   Xie WY, 2012, J ETHNOPHARMACOL, V141, P1, DOI 10.1016/j.jep.2012.02.003
   Youle RJ, 2008, NAT REV MOL CELL BIO, V9, P47, DOI 10.1038/nrm2308
NR 27
TC 20
Z9 24
U1 2
U2 21
PU SPANDIDOS PUBL LTD
PI ATHENS
PA POB 18179, ATHENS, 116 10, GREECE
SN 1791-2997
EI 1791-3004
J9 MOL MED REP
JI Mol. Med. Rep.
PD JUL
PY 2016
VL 14
IS 1
BP 399
EP 405
DI 10.3892/mmr.2016.5235
PG 7
WC Oncology; Medicine, Research & Experimental
SC Oncology; Research & Experimental Medicine
GA DQ9TH
UT WOS:000379551700052
PM 27176644
OA Bronze
DA 2021-10-15
ER

PT J
AU Zhou, CL
   Liu, Y
   Su, D
   Gao, GH
   Zhou, XM
   Sun, LL
   Ba, XG
   Chen, XH
   Bi, KS
AF Zhou, Chunling
   Liu, Yang
   Su, Dan
   Gao, Guanghui
   Zhou, Xiaomian
   Sun, Lingling
   Ba, Xinguo
   Chen, Xiaohui
   Bi, Kaishun
TI A Sensitive LC-MS-MS Method for Simultaneous Quantification of Two
   Structural Isomers, Hyperoside and Isoquercitrin: Application to
   Pharmacokinetic Studies
SO CHROMATOGRAPHIA
LA English
DT Article
DE Column liquid chromatography-tandem mass spectrometry; Pharmacokinetics;
   Hyperoside; Isoquercitrin
ID APOCYNUM-VENETUM L.; ANTIOXIDANT ACTIVITY; IN-VITRO; ABSORPTION;
   FLAVONOIDS; RATS; QUERCETIN; CONSTITUENTS; COMPONENTS; GLYCOSIDES
AB We report the development and validation of a rapid, specific, and sensitive liquid chromatographic-tandem mass spectrometric (LC-MS-MS) method for analysis and pharmacokinetic study, in rats, of hyperoside and isoquercitrin, two bioactive structural isomers present in the leaves of Apocynum venetum L. After simple deproteinization by addition of acetonitrile, the analytes were separated on a C-18 column. Detection was by tandem mass spectrometry in multiple reaction monitoring mode. The method was linear over the concentration range 3.9-195 ng mL(-1) for both hyperoside and isoquercitrin. Intra-day and inter-day precision for both hyperoside and isoquercitrin were < 13.1%, and relative errors were all within 7.1% at all QC levels. The method was used to study the pharmacokinetic performance of the compounds after oral administration of an extract of Apocynum venetum L. leaves to rats.
C1 [Zhou, Chunling; Zhou, Xiaomian; Chen, Xiaohui; Bi, Kaishun] Shenyang Pharmaceut Univ, Dept Pharmaceut Anal, Shenyang 110016, Peoples R China.
   [Zhou, Chunling; Liu, Yang; Gao, Guanghui; Sun, Lingling; Ba, Xinguo] Liaoning Prov Inst Control Food & Drugs, Shenyang 110023, Peoples R China.
   [Su, Dan] NPEC, Nanchang 330006, Peoples R China.
   [Su, Dan] Jiangxi Univ Chinese Tradit Med, Nanchang 330006, Peoples R China.
RP Bi, KS (corresponding author), Shenyang Pharmaceut Univ, Dept Pharmaceut Anal, 103 Wenhua Rd, Shenyang 110016, Peoples R China.
EM bikaishun@yahoo.com
CR Aziz AA, 1998, FREE RADICAL RES, V29, P257, DOI 10.1080/10715769800300291
   Butterweck V, 2003, PHARMACOL BIOCHEM BE, V75, P557, DOI 10.1016/S0091-3057(03)00118-7
   Cao YH, 2001, MIKROCHIM ACTA, V137, P57, DOI 10.1007/s006040170028
   Chang Q, 2005, EUR J PHARM BIOPHARM, V59, P549, DOI 10.1016/j.ejpb.2004.10.004
   Chang Q, 2001, J CHROMATOGR B, V760, P227, DOI 10.1016/S0378-4347(01)00273-0
   China Pharmacopoeia Committee, 2005, PHARM PEOPL REP CHIN, V1, P147
   Grundmann O, 2007, J ETHNOPHARMACOL, V110, P406, DOI 10.1016/j.jep.2006.09.035
   Hernandez MF, 2010, FOOD CHEM, V120, P1076, DOI 10.1016/j.foodchem.2009.11.055
   Lee S, 2008, PHYTOTHER RES, V22, P1552, DOI 10.1002/ptr.2529
   Manach C, 1997, FEBS LETT, V409, P12, DOI 10.1016/S0014-5793(97)00467-5
   Paganga G, 1997, FEBS LETT, V401, P78, DOI 10.1016/S0014-5793(96)01442-1
   Piao MJ, 2008, BBA-GEN SUBJECTS, V1780, P1448, DOI 10.1016/j.bbagen.2008.07.012
   Silva CG, 2009, PHYTOMEDICINE, V16, P761, DOI 10.1016/j.phymed.2008.12.019
   Spencer JPE, 1999, FEBS LETT, V458, P224, DOI 10.1016/S0014-5793(99)01160-6
   Su J, 2008, J PHARMACEUT BIOMED, V46, P342, DOI 10.1016/j.jpba.2007.10.032
   Tagawa C, 2004, YAKUGAKU ZASSHI, V124, P851, DOI 10.1248/yakushi.124.851
   Tsuda T, 1999, FEBS LETT, V449, P179, DOI 10.1016/S0014-5793(99)00407-X
   Walle T, 2000, J NUTR, V130, P2658, DOI 10.1093/jn/130.11.2658
   Xiong QB, 2000, PLANTA MED, V66, P127, DOI 10.1055/s-2000-11135
   Yokozawa T, 2002, BIOL PHARM BULL, V25, P748, DOI 10.1248/bpb.25.748
   Yu YY, 2006, J TONGJI U MED EDN, V27, P40
   Zhang ZJ, 2004, LIFE SCI, V75, P1659, DOI 10.1016/j.lfs.2004.04.014
   Zuo F, 1999, J JIANGXI COL TRADIT, V11, P104
   Zuo Z, 2006, LIFE SCI, V79, P2455, DOI 10.1016/j.lfs.2006.08.014
NR 24
TC 20
Z9 22
U1 2
U2 31
PU SPRINGER HEIDELBERG
PI HEIDELBERG
PA TIERGARTENSTRASSE 17, D-69121 HEIDELBERG, GERMANY
SN 0009-5893
EI 1612-1112
J9 CHROMATOGRAPHIA
JI Chromatographia
PD FEB
PY 2011
VL 73
IS 3-4
BP 353
EP 359
DI 10.1007/s10337-010-1879-0
PG 7
WC Biochemical Research Methods; Chemistry, Analytical
SC Biochemistry & Molecular Biology; Chemistry
GA 719KQ
UT WOS:000287204000019
DA 2021-10-15
ER

PT J
AU Li, MH
   Han, GT
   Yu, JY
AF Li, Minghua
   Han, Guangting
   Yu, Jianyong
TI Microstructure and Mechanical Properties of Apocynum Venetum Fibers
   Extracted by Alkali-assisted Ultrasound with Different Frequencies
SO FIBERS AND POLYMERS
LA English
DT Article
DE AV fiber; Ultrasound; Alkali treatment
ID C-13 NMR; CELLULOSE; HEMP; HEMICELLULOSES; MORPHOLOGY; LIGNINS; WOOD
AB Apocynum Venetum (AV) fibers were extracted by the combination of low (28 kHz) and high frequency (53 kHz) ultrasonic treatment after aqueous alkali maceration. The Surface impurities and cementing components between fibers in the rail-e of 10-50 mu m were removed by low frequency ultrasound. The surface impurities in the range of 2-8 mu m, as well as the residuals in the surface depression and inner cavum of fibers were further eliminated by high frequency ultrasonic irradiation. The treatment did not change crystal structure of cellulose I of AV fibers and could lead to a higher degree of crystallinity. Meanwhile, the examination of mechanical properties showed that the AV fibers Could be used tor textile industry. It is demonstrated that the combination of low and high frequency ultrasound after alkali treatment is simpler, more controllable and more environment-friendly and is a promising degumming method for textile industry.
C1 [Li, Minghua; Han, Guangting] Qingdao Univ, Growing Base State Key Lab, Lab Fiber Mat & Modern Text, Qingdao 266071, Peoples R China.
   [Li, Minghua] Donghua Univ, Coll Text, Shanghai 201620, Peoples R China.
   [Yu, Jianyong] Donghua Univ, Modern Text Inst, Shanghai 200051, Peoples R China.
RP Han, GT (corresponding author), Qingdao Univ, Growing Base State Key Lab, Lab Fiber Mat & Modern Text, Qingdao 266071, Peoples R China.
EM kychgt@qdu.edu.cn
FU National Natural Science Foundation ChinaNational Natural Science
   Foundation of China (NSFC) [50573035]; Provincial Key Sci-Tech Special
   Projects of Shandong Province, China [2006GG1103088]
FX This work was Supported by the National Natural Science Foundation China
   (Project No.: 50573035) and Provincial Key Sci-Tech Special Projects of
   Shandong Province, China (Project No.: 2006GG1103088). The authors are
   very grateful to Prof. Yiqian Wang at Qingdao University for helpful
   discussions.
CR ATALLA RH, 1980, J AM CHEM SOC, V102, P3249, DOI 10.1021/ja00529a063
   Bhattacharya D, 2008, CARBOHYD POLYM, V73, P371, DOI 10.1016/j.carbpol.2007.12.005
   Cave ID, 1997, WOOD SCI TECHNOL, V31, P143, DOI 10.1007/s002260050023
   CUI Y, 1998, TEXT RES J, V19, P371
   EARL WL, 1981, MACROMOLECULES, V14, P570, DOI 10.1021/ma50004a023
   FENG R, 1999, ULTRASONIC HDB, P658
   HAN GT, 2004, P 83 TIWC, V1, P643
   HAN GT, 2004, P 83 TIWC, V1, P24
   Han GT, 2008, CARBOHYD POLYM, V72, P652, DOI 10.1016/j.carbpol.2007.10.002
   Hu XP, 1996, J POLYM SCI POL PHYS, V34, P1451, DOI 10.1002/(SICI)1099-0488(199606)34:8<1451::AID-POLB8>3.0.CO;2-V
   Jahn A, 2002, SPECTROCHIM ACTA A, V58, P2271, DOI 10.1016/S1386-1425(01)00697-7
   JIANG GH, 2003, PLANT FIBER PRODUCTS, V25, P83
   Le Troedec M, 2008, COMPOS PART A-APPL S, V39, P514, DOI 10.1016/j.compositesa.2007.12.001
   MACIEL GE, 1982, MACROMOLECULES, V15, P686, DOI 10.1021/ma00230a097
   Mwaikambo LY, 2002, J APPL POLYM SCI, V84, P2222, DOI 10.1002/app.10460
   Pappas C, 2002, ULTRASON SONOCHEM, V9, P19, DOI 10.1016/S1350-4177(01)00095-5
   Reddy N, 2005, POLYMER, V46, P5494, DOI 10.1016/j.polymer.2005.04.073
   Salisova M, 1997, ULTRASON SONOCHEM, V4, P131, DOI 10.1016/S1350-4177(97)00032-1
   Segal L., 1959, TEXT RES J, V29, P786, DOI 10.1177/004051755902901003
   Sun JX, 2005, J APPL POLYM SCI, V97, P322, DOI 10.1002/app.21728
   Sun RC, 2002, CARBOHYD POLYM, V50, P263, DOI 10.1016/S0144-8617(02)00037-1
   Sun RC, 2002, ULTRASON SONOCHEM, V9, P85, DOI 10.1016/S1350-4177(01)00106-7
   Sun XF, 2005, CARBOHYD RES, V340, P97, DOI 10.1016/j.carres.2004.10.022
   SUSLICK KS, 1990, SCIENCE, V247, P1439, DOI 10.1126/science.247.4949.1439
   VANDERHART DL, 1984, MACROMOLECULES, V17, P1465, DOI 10.1021/ma00138a009
   Vilkhu K, 2008, INNOV FOOD SCI EMERG, V9, P161, DOI 10.1016/j.ifset.2007.04.014
   Wang B, 2007, APPL COMPOS MATER, V14, P89, DOI 10.1007/s10443-006-9032-9
   Wang LL, 2007, CARBOHYD POLYM, V69, P391, DOI 10.1016/j.carbpol.2006.12.028
   Xiao B, 2001, POLYM DEGRAD STABIL, V74, P307, DOI 10.1016/S0141-3910(01)00163-X
   Yang Y., 2005, CHINA TEXT LEADER, V5, P74
   ZHANG YM, 2005, INT TEXT LEADER, V3, P14
NR 31
TC 20
Z9 25
U1 2
U2 37
PU KOREAN FIBER SOC
PI SEOUL
PA KOREA SCIENCE TECHNOLOGY CTR #501 635-4 YEOGSAM-DONG, KANGNAM-GU, SEOUL
   135-703, SOUTH KOREA
SN 1229-9197
EI 1875-0052
J9 FIBER POLYM
JI Fiber. Polym.
PD FEB
PY 2010
VL 11
IS 1
BP 48
EP 53
DI 10.1007/s12221-010-0048-2
PG 6
WC Materials Science, Textiles; Polymer Science
SC Materials Science; Polymer Science
GA 563LG
UT WOS:000275132900008
DA 2021-10-15
ER

PT J
AU Schoennagel, TL
   Waller, DM
AF Schoennagel, TL
   Waller, DM
TI Understory responses to fire and artificial seeding in an eastern
   Cascades Abies grandis forest, USA
SO CANADIAN JOURNAL OF FOREST RESEARCH-REVUE CANADIENNE DE RECHERCHE
   FORESTIERE
LA English
DT Article
AB To mitigate erosion after fire, land managers often seed non-native grasses onto burned slopes. To assess how post-fire seeding affects plant recovery, we compared areas that were either unseeded or artificially seeded after high-intensity fire in a dry Abies grandis (Dougl.) Lindl. forest in the northeastern Cascades. Seeding with a mix of non-native grasses and a legume significantly reduced the cover of native plants and shifted patterns of relative abundance after 2 years. Although seeding did not significantly affect total cover or native species richness, it reduced overall native plant cover by 47%. Species that recolonize via wind-dispersed seeds (e.g., Epilobium angustifolium L., Lactuca serriola L., and Arenaria macrophylla Hook.), species with long-lived seeds that germinate after fire (e.g., Ceanothus velutinus Dougl.), and species with wide successional amplitudes that resprout after fire (e.g., Apocynum androsaemifolium L. and Salix scouleriana Barratt) all declined steeply in cover on seeded plots. In addition, conifer seedlings were only half as abundant on seeded plots. As seeding after fire does not boost total plant cover and limits conifer tree establishment on the study area, it appears to do little to reduce the risk of soil erosion. It also appears to inhibit native shrub and herb re-establishment. These substantial effects on native species appear to alter plant communities well beyond the life of the seeded species.
C1 Univ Wisconsin, Dept Bot, Madison, WI 53706 USA.
RP Waller, DM (corresponding author), Univ Wisconsin, Dept Bot, 132 Birge Hall,430 Lincoln Dr, Madison, WI 53706 USA.
CR Agee J.K., 1993, FIRE ECOLOGY PACIFIC
   AMOUR CD, 1984, J RANGE MANAGE, V37, P44
   ANDERSON EW, 1975, J RANGE MANAGE, V28, P394, DOI 10.2307/3897503
   Arno S. F., 1991, Western Wildlands, V17, P40
   ARNO SF, 1980, J FOREST, V78, P460
   ARNO SF, 1997, INTRP495 USDA FOR SE
   ARNO SF, IN PRESS VEGETATION
   ARNO SF, 1995, INTRP481 USDA FOR SE
   Bailey A.W., 1982, FIRE ECOLOGY US SO C
   BOYLE G, 1982, PSWGTR58 USDA FOR SE
   CAMP A, 1995, FIRE WILDERNESS PARK, P169
   CLARY P, 1988, INTRN384 USDA FOR SE
   Conard S.G., 1991, P 11 C FIR FOR MET 1, P314
   CONARD SG, 1989, PSWGTR109 USDA FOR S
   CORBETT ES, 1965, PSWRN22 USDA FOR SER
   COUNTRYMAN CM, 1974, PSWGTR7 USDA FOR SER
   CRANE MF, 1983, INTGTR319 USDA FOR S
   DODGE M, 1972, SCIENCE, V177, P139, DOI 10.1126/science.177.4044.139
   EBERHARDT LL, 1991, ECOL MONOGR, V61, P1646
   GEIERHAYES K, 1995, P FIR EFF THREAT END, P15
   GILFILLAN ES, 1996, AM SOC TESTING MAT S, V1219
   GROSS E, 1989, FIRE WATERSHED MANAG, P109
   Hitchcock CL, 1973, FLORA PACIFIC NW
   HURLBERT SH, 1984, ECOL MONOGR, V54, P187, DOI 10.2307/1942661
   JOHNSON CG, 1994, PNWGTR322 USDA FOR S
   KAUFFMAN J. B, 1990, NATURAL PRESCRIBED F, P39
   KRAMMES JS, 1960, PSWRN171 USDA FOR SE
   KRAMMES JS, 1963, PSWRN29 USDA FOR SER
   Langston N, 1995, FOREST DREAMS FOREST
   LEEGE TA, 1985, NORTHWEST SCI, V59, P134
   LILLYBRIDGE TR, 1995, PNWGTR359 USDA FOR S
   LYON J, 1984, INTRP330 USDA
   LYON JL, 1976, P TALL TIMB FIRE ECO, V14, P355
   MUTCH RW, 1993, PNWGTR310 USDA FOR S
   Nadkarni N.M., 1986, P CHAP EC RES C CAL, P115
   NOSTE NV, 1987, GTRINT239 USDA FOR S
   PALMER MW, 1995, NAT AREA J, V15, P124
   Pyne S.J., 1982, FIRE AM CULTURAL HIS
   ROBY K, 1989, FIRE WATERSHED MANAG, P131
   Rowe J.S., 1983, ROLE FIRE NO CIRCUMP, P135
   Ruby E.C., 1989, P S FIR WAT MAN 26 2, P125
   *SPSS INC, 1994, SPSS VERS 6 1 WIND U
   STEELE R, 1995, INTGTR331 USDA FOR S
   STEELE R, 1992, INTGTR284 USDA FOR S
   STICKNEY PF, 1986, INTGTR197 USDA FOR S
   TASKEY RD, 1989, FIRE WATERSHED MANAG, P115
   TIEDEMANN AR, 1973, PNWRN195 USDA FOR SE
   Turner MG, 1997, ECOL MONOGR, V67, P411, DOI 10.1890/0012-9615(1997)067[0411:EOFSAP]2.0.CO;2
   *USDA, 1978, USDA FSH PUBL
   *USDA, 1995, BURN AR EM REH FIN A
   *USDA, 1990, DINK FIR BURN AR EM
   *USDA, 1990, SOIL SURV CASHM MOUN
   WELLS WG, 1986, P CHAPARRAL ECOSYSTE, P57
   WIENS JA, 1995, ECOL APPL, V5, P1228
   WILSON CC, 1971, J FOREST, V69, P471
   WISCHNOFSKE MG, 1983, NATURAL ROLE FIRE WE
   WRIGHT HA, 1982, J RANAGE MANAGE, V35, P352
NR 57
TC 20
Z9 21
U1 0
U2 7
PU NATL RESEARCH COUNCIL CANADA
PI OTTAWA
PA RESEARCH JOURNALS, MONTREAL RD, OTTAWA, ONTARIO K1A 0R6, CANADA
SN 0045-5067
J9 CAN J FOREST RES
JI Can. J. For. Res.-Rev. Can. Rech. For.
PD SEP
PY 1999
VL 29
IS 9
BP 1393
EP 1401
DI 10.1139/cjfr-29-9-1393
PG 9
WC Forestry
SC Forestry
GA 250DM
UT WOS:000083373800011
DA 2021-10-15
ER

PT J
AU Gunther, J
   Thevs, N
   Gusovius, HJ
   Sigmund, I
   Bruckner, T
   Beckmann, V
   Abdusalik, N
AF Guenther, Jasmin
   Thevs, Niels
   Gusovius, Hans-Joerg
   Sigmund, Ina
   Brueckner, Torsten
   Beckmann, Volker
   Abdusalik, Nurbay
TI Carbon and phosphorus footprint of the cotton production in Xinjiang,
   China, in comparison to an alternative fibre (Apocynum) from Central
   Asia
SO JOURNAL OF CLEANER PRODUCTION
LA English
DT Article
DE Agricultural emissions; Phosphorus use; Natural fibres; Textiles;
   Irrigated agriculture; Central Asia
AB Agriculture significantly contributes to greenhouse gas emissions and thus to climate change, directly through farm operations and indirectly through the energy needed to produce input materials, most prominently fertiliser, as well as through nitrous oxide (N2O) emissions from soils. Agriculture is the largest consumer of phosphorus, which is a non-renewable resource. Cotton accounts for one third of all natural and synthetic fibres of the total textile production. Today, Xinjiang, China, has become one of the most important cotton producers with highest yields worldwide. The aim of this study was to calculate the carbon (climate footprint and energy footprint) and phosphorus footprint of this high yielding cotton. production and compare it to a theoretical production of an alternative fibre from Apocynum (local name: Kendyr or Kutra), which is a bast fibre plant native in Xinjiang and Central Asia. The data of the cotton production was collected through farm interviews during six years in Xinjiang. The data for Apocynum was compiled by literature from field experiments in the former Soviet Union. Cotton fibres, mainly due to high fertiliser inputs, caused a climate footprint of 4.43 kg CO2e/kg fibre, an energy footprint of 30.90 MJ/kg fibre, and a phosphorus footprint of 101 g P/kg fibre. The footprints of Apocynum are significantly lower with a climate footprint of 1.93 kg CO2e/kg fibre, an energy footprint of 21.85 Mj/kg fibre, and a phosphorus footprint of 1.6 g P/kg fibre. In cotton production, 63.9% of the climate footprint and 68.4% of the energy footprint are attributed to fertiliser production. Soil emissions of N2O account for another 22.2% of the climate footprint of cotton. The biggest potential to reduce carbon and phosphorus footprints of cotton production lie in reduced fertiliser application and re-use of plant residues. In the case of Apocynum, 65.1% of the climate footprint and 64.1% of the energy footprint are attributed to chemical treatment of the fibres in the extraction process. (C) 2017 Elsevier Ltd. All rights reserved.
C1 [Guenther, Jasmin; Thevs, Niels; Beckmann, Volker] Ernst Moritz Arndt Univ Greifswald, Inst Bot & Landscape Ecol, Greifswald, Germany.
   [Thevs, Niels] Cent Asia Off, World Agroforestry Ctr, Bishkek, Kyrgyzstan.
   [Gusovius, Hans-Joerg] Leibniz Inst Agr Engn Potsdam Bornim, Potsdam, Germany.
   [Sigmund, Ina] Saxonian Text Res Inst, Chemnitz, Germany.
   [Brueckner, Torsten] Sachsen Leinen GmbH, Waldernburg, Germany.
   [Abdusalik, Nurbay] Xinjiang Univ, Inst Resource & Environm Sci, Urumqi, Peoples R China.
RP Thevs, N (corresponding author), Ernst Moritz Arndt Univ Greifswald, Inst Bot & Landscape Ecol, Greifswald, Germany.
EM N.Thevs@cgiar.org
RI Beckmann, Volker/Q-7377-2018; Gusovius, Hans-Jorg Dr./AAM-8079-2020
OI Beckmann, Volker/0000-0001-6595-7995; Gusovius, Hans-Jorg
   Dr./0000-0002-8563-1391
FU Volkswagen Foundation, GermanyVolkswagen; Bauer-Hollmann Foundation;
   Rudolf and Helene Glaser-Foundation, within the German Science Centre;
   Ministry of Education and Research of Germany within the SuMaRiO cluster
FX The data used come from different projects funded by the Volkswagen
   Foundation, Germany, the Bauer-Hollmann Foundation and the Rudolf and
   Helene Glaser-Foundation, within the German Science Centre, and Ministry
   of Education and Research of Germany within the SuMaRiO cluster. We
   express our thanks to all those funding institutions. We also express
   thanks to reviewers, who helped to improve this paper.
CR Berljand S, 1950, AGROTECHNOLOGY KENDI
   Bewley J. D., 2006, ENCY SEEDS SCI TECHN
   British Standards Institution, 2011, GUID PAS 2050 2011 C
   British Standards Institution, 2011, GREENH GAS PROT QUAN
   Brunner P.H., 2004, PRACTICAL HDB MAT FL
   Carbon Trust, 2014, CARB FOOTPR
   Chen G., 2007, DEV ENERGYCALC TOOL
   Cherrett N., 2005, ECOLOGICAL FOOTPRINT
   Cordell D., 2010, SUSTAINABLE USE PHOS
   Cordell D, 2011, SUSTAINABILITY-BASEL, V3, P2027, DOI 10.3390/su3102027
   Cotton Incorporated, 2009, LIF CYCL INV COTT
   Cucek L, 2012, J CLEAN PROD, V34, P9, DOI 10.1016/j.jclepro.2012.02.036
   Dagistan E, 2009, AFR J AGR RES, V4, P599
   FAO and International Cotton Advisory Committee, 2013, APP FIB CONS SURV
   Feike T., 2014, ENV EARTH SCI UNPUB
   Hammond G., 2008, INVENTORY CARBON ENE
   Harper H. J., 1933, P OKLA ACAD SCI, P36
   Hoekstra A. Y., 2011, WATER FOOTPRINT ASSE
   Hofmann S., 2006, WATERSHED FLOODPLAIN, P359
   Hoppe T., 1992, CHINESISCHE AGRARPOL
   Ismail SA, 2011, BIOSYST ENG, V109, P140, DOI 10.1016/j.biosystemseng.2011.02.010
   Khabbaz G. B., 2010, LIFE CYCLE ENERGY US
   Kool A., 2012, LCI DATA CALCULATION
   Lal R, 2004, ENVIRON INT, V30, P981, DOI 10.1016/j.envint.2004.03.005
   Li P.T., 1995, FLORA CHINA, V16, P143
   Liu M. G., 1997, ATLAS PHYS GEOGRAPHY
   Lott John N. A., 2009, International Journal of Agricultural Resources Governance and Ecology, V8, P351
   Mulder H. A. J., 1998, TRANSITION SUSTAINAB
   Pavlov N. V., 1942, DIKIE POLEZNYE TEHNI
   Persson UM, 2014, GLOBAL CHANGE BIOL, V20, P3482, DOI 10.1111/gcb.12635
   Reay DS, 2012, NAT CLIM CHANGE, V2, P410, DOI 10.1038/NCLIMATE1458
   Romanovich V. V., 1951, KENDYR KASAHSTANIE
   Rumbaur C, 2015, EARTH SYST DYNAM, V6, P83, DOI 10.5194/esd-6-83-2015
   Schonefeld H., 1955, BASTFASERN FASERSTOF
   Smith K., 2000, GOOD PRACTICE GUIDAN, P53
   Smith P, 2014, CLIMATE CHANGE 2014: MITIGATION OF CLIMATE CHANGE, P811
   Snyder C., 2003, NEWS VIEWS POTASH PH, P1
   Thevs N, 2012, J APPL BOT FOOD QUAL, V85, P159
   Volker U., 2006, FASER ZUM STOFF TEXT
[truncated: 1,143,994 more chars]
